# Supplementary material for: Production of Satratoxin G and H Is Tightly Linked to Sporulation in Stachybotrys chartarum
Source: Toxins (Basel). 2022 Jul 28;14(8):515. doi: 10.3390/toxins14080515 (PMC9413001; doi:10.3390/toxins14080515)
Supplement: Supplementary file 1 [file toxins-14-00515-s001.zip]

Archive with 4 entries (4 files):
- __MACOSX/._TabelS1-AT-IR-spectra.xlsx
- __MACOSX/._toxins-1834260 supplementary-done.docx
- TabelS1-AT-IR-spectra.xlsx
- toxins-1834260 supplementary-done.pdf
