# Supplementary material for: Production of Satratoxin G and H Is Tightly Linked to Sporulation in Stachybotrys chartarum
Source: Toxins (Basel). 2022 Jul 28;14(8):515. doi: 10.3390/toxins14080515 (PMC9413001; doi:10.3390/toxins14080515)
Supplement: Supplementary file 1 [file toxins-14-00515-s001.zip › TabelS1-AT-IR-spectra.xlsx]

## Sheet: AT-IR spectra of melanin
																				Table S1. Raw data of the ATR-IR spectra of melanin extracted from Stachybotrys chartarum genotype S strains (ATCC 34916: dark blue and orange, IBT 40293: gray and yellow, DSM 114129: light blue and green) grown on PDA-V and PDA-S.
	SIGMA	VWR	SIGMA	VWR	SIGMA	VWR
	ATCC 34916	ATCC 34916	IBT 40293	IBT 40293	DSM 114129	DSM 114129
cm-1	%T	%T	%T	%T	%T	%T
4000	99.5	98.37	99.32	97.77	99.25	98.66
3999	99.5	98.37	99.33	97.77	99.25	98.66
3998	99.51	98.37	99.33	97.77	99.25	98.66
3997	99.51	98.37	99.33	97.77	99.26	98.66
3996	99.51	98.37	99.33	97.77	99.25	98.66
3995	99.51	98.36	99.33	97.77	99.25	98.66
3994	99.51	98.36	99.33	97.77	99.25	98.66
3993	99.51	98.36	99.33	97.77	99.25	98.67
3992	99.5	98.36	99.33	97.77	99.25	98.67
3991	99.5	98.35	99.33	97.77	99.24	98.67
3990	99.5	98.35	99.32	97.77	99.24	98.67
3989	99.5	98.36	99.32	97.77	99.25	98.66
3988	99.5	98.36	99.32	97.78	99.25	98.66
3987	99.5	98.36	99.32	97.78	99.26	98.66
3986	99.5	98.37	99.32	97.78	99.26	98.66
3985	99.5	98.37	99.32	97.78	99.26	98.66
3984	99.5	98.37	99.32	97.78	99.25	98.66
3983	99.5	98.37	99.32	97.78	99.25	98.66
3982	99.5	98.37	99.32	97.78	99.25	98.66
3981	99.5	98.37	99.32	97.78	99.25	98.66
3980	99.5	98.36	99.32	97.77	99.24	98.66
3979	99.5	98.36	99.32	97.77	99.24	98.66
3978	99.5	98.36	99.32	97.77	99.24	98.66
3977	99.5	98.36	99.32	97.77	99.24	98.66
3976	99.5	98.36	99.32	97.77	99.24	98.66
3975	99.5	98.36	99.32	97.78	99.24	98.66
3974	99.5	98.36	99.32	97.78	99.24	98.67
3973	99.49	98.36	99.32	97.79	99.24	98.67
3972	99.49	98.37	99.32	97.79	99.24	98.67
3971	99.49	98.37	99.32	97.79	99.25	98.67
3970	99.49	98.37	99.33	97.79	99.25	98.67
3969	99.49	98.37	99.33	97.8	99.26	98.67
3968	99.5	98.38	99.33	97.8	99.26	98.67
3967	99.5	98.38	99.33	97.8	99.26	98.67
3966	99.5	98.37	99.33	97.8	99.26	98.67
3965	99.5	98.37	99.32	97.8	99.26	98.67
3964	99.5	98.37	99.32	97.8	99.25	98.67
3963	99.5	98.36	99.32	97.8	99.25	98.67
3962	99.5	98.36	99.32	97.8	99.24	98.67
3961	99.5	98.36	99.32	97.8	99.24	98.67
3960	99.5	98.36	99.32	97.81	99.24	98.67
3959	99.5	98.36	99.32	97.81	99.24	98.67
3958	99.5	98.36	99.33	97.81	99.24	98.67
3957	99.5	98.36	99.33	97.8	99.24	98.67
3956	99.5	98.36	99.33	97.8	99.24	98.67
3955	99.5	98.36	99.33	97.8	99.24	98.67
3954	99.51	98.36	99.33	97.8	99.24	98.67
3953	99.5	98.36	99.32	97.81	99.24	98.67
3952	99.5	98.37	99.32	97.81	99.24	98.67
3951	99.49	98.37	99.32	97.81	99.23	98.67
3950	99.49	98.37	99.32	97.81	99.23	98.68
3949	99.48	98.37	99.32	97.82	99.23	98.68
3948	99.48	98.37	99.31	97.82	99.23	98.68
3947	99.48	98.37	99.31	97.83	99.23	98.69
3946	99.48	98.38	99.31	97.83	99.24	98.69
3945	99.49	98.38	99.31	97.84	99.24	98.69
3944	99.49	98.38	99.32	97.84	99.24	98.69
3943	99.49	98.38	99.32	97.84	99.24	98.69
3942	99.5	98.38	99.32	97.84	99.25	98.69
3941	99.5	98.38	99.32	97.84	99.25	98.69
3940	99.5	98.38	99.31	97.84	99.25	98.69
3939	99.5	98.38	99.32	97.84	99.25	98.69
3938	99.5	98.39	99.32	97.84	99.26	98.69
3937	99.49	98.39	99.33	97.84	99.26	98.69
3936	99.49	98.39	99.33	97.84	99.25	98.69
3935	99.48	98.39	99.33	97.84	99.25	98.69
3934	99.48	98.38	99.32	97.85	99.25	98.69
3933	99.47	98.38	99.32	97.85	99.24	98.69
3932	99.48	98.38	99.31	97.86	99.25	98.69
3931	99.48	98.39	99.31	97.86	99.25	98.7
3930	99.49	98.4	99.31	97.87	99.25	98.7
3929	99.5	98.4	99.32	97.87	99.25	98.71
3928	99.5	98.4	99.32	97.87	99.25	98.71
3927	99.5	98.4	99.32	97.87	99.25	98.71
3926	99.5	98.4	99.33	97.87	99.25	98.7
3925	99.51	98.39	99.33	97.86	99.25	98.7
3924	99.51	98.39	99.33	97.87	99.26	98.71
3923	99.51	98.4	99.33	97.87	99.25	98.71
3922	99.5	98.4	99.33	97.88	99.25	98.71
3921	99.49	98.4	99.33	97.88	99.25	98.71
3920	99.49	98.39	99.33	97.88	99.25	98.71
3919	99.48	98.39	99.33	97.88	99.25	98.71
3918	99.48	98.39	99.33	97.88	99.25	98.71
3917	99.49	98.39	99.33	97.89	99.25	98.71
3916	99.49	98.4	99.33	97.89	99.26	98.71
3915	99.5	98.4	99.33	97.9	99.27	98.72
3914	99.5	98.4	99.34	97.9	99.27	98.72
3913	99.51	98.4	99.35	97.9	99.28	98.72
3912	99.51	98.4	99.35	97.9	99.28	98.71
3911	99.52	98.4	99.35	97.89	99.28	98.71
3910	99.52	98.4	99.36	97.89	99.28	98.72
3909	99.52	98.41	99.35	97.89	99.27	98.72
3908	99.52	98.41	99.35	97.89	99.26	98.73
3907	99.52	98.41	99.34	97.89	99.25	98.73
3906	99.51	98.41	99.34	97.9	99.24	98.74
3905	99.51	98.41	99.33	97.9	99.24	98.74
3904	99.49	98.41	99.33	97.91	99.24	98.74
3903	99.47	98.42	99.33	97.92	99.24	98.75
3902	99.46	98.42	99.32	97.92	99.24	98.75
3901	99.46	98.42	99.32	97.93	99.25	98.75
3900	99.47	98.42	99.32	97.93	99.26	98.74
3899	99.48	98.42	99.33	97.93	99.26	98.74
3898	99.49	98.42	99.33	97.93	99.27	98.74
3897	99.5	98.42	99.33	97.94	99.27	98.74
3896	99.49	98.42	99.33	97.93	99.28	98.73
3895	99.49	98.42	99.34	97.93	99.27	98.73
3894	99.49	98.42	99.34	97.93	99.27	98.73
3893	99.49	98.42	99.34	97.93	99.28	98.72
3892	99.5	98.42	99.35	97.93	99.28	98.72
3891	99.51	98.42	99.35	97.93	99.28	98.72
3890	99.51	98.42	99.35	97.93	99.28	98.73
3889	99.51	98.43	99.35	97.94	99.28	98.73
3888	99.49	98.43	99.35	97.94	99.28	98.73
3887	99.48	98.43	99.35	97.94	99.28	98.73
3886	99.47	98.43	99.36	97.94	99.29	98.73
3885	99.48	98.43	99.35	97.95	99.28	98.74
3884	99.49	98.44	99.34	97.96	99.27	98.75
3883	99.49	98.44	99.33	97.97	99.27	98.76
3882	99.48	98.44	99.33	97.97	99.28	98.76
3881	99.49	98.44	99.33	97.96	99.29	98.75
3880	99.5	98.43	99.34	97.96	99.3	98.75
3879	99.51	98.44	99.34	97.96	99.3	98.76
3878	99.51	98.44	99.34	97.96	99.3	98.76
3877	99.51	98.43	99.34	97.96	99.29	98.75
3876	99.5	98.42	99.34	97.95	99.29	98.73
3875	99.51	98.42	99.34	97.95	99.29	98.73
3874	99.52	98.42	99.34	97.95	99.28	98.73
3873	99.52	98.43	99.34	97.95	99.28	98.75
3872	99.52	98.44	99.34	97.96	99.28	98.75
3871	99.5	98.45	99.35	97.96	99.28	98.75
3870	99.49	98.45	99.35	97.96	99.29	98.76
3869	99.5	98.45	99.35	97.97	99.29	98.76
3868	99.5	98.45	99.34	97.98	99.28	98.77
3867	99.5	98.46	99.33	97.98	99.28	98.77
3866	99.48	98.45	99.33	97.98	99.29	98.76
3865	99.48	98.45	99.33	97.97	99.29	98.75
3864	99.49	98.44	99.33	97.97	99.29	98.75
3863	99.5	98.44	99.33	97.98	99.29	98.75
3862	99.5	98.44	99.33	97.98	99.29	98.75
3861	99.5	98.44	99.34	97.99	99.3	98.75
3860	99.5	98.43	99.34	97.99	99.3	98.75
3859	99.5	98.44	99.35	97.99	99.3	98.76
3858	99.5	98.44	99.36	97.99	99.29	98.76
3857	99.51	98.45	99.36	97.99	99.28	98.77
3856	99.51	98.47	99.35	98	99.28	98.78
3855	99.5	98.48	99.35	98	99.28	98.79
3854	99.48	98.47	99.36	98	99.29	98.78
3853	99.48	98.46	99.36	98	99.28	98.77
3852	99.48	98.46	99.34	98	99.27	98.78
3851	99.48	98.46	99.33	98	99.27	98.78
3850	99.49	98.44	99.33	98	99.28	98.76
3849	99.49	98.44	99.33	98	99.3	98.76
3848	99.49	98.44	99.34	98	99.31	98.75
3847	99.5	98.44	99.34	98	99.31	98.76
3846	99.5	98.45	99.35	98.01	99.32	98.76
3845	99.5	98.45	99.35	98.01	99.32	98.76
3844	99.5	98.45	99.35	98.01	99.31	98.77
3843	99.5	98.46	99.36	98.01	99.31	98.77
3842	99.5	98.46	99.36	98.01	99.3	98.78
3841	99.49	98.46	99.35	98.02	99.3	98.79
3840	99.48	98.46	99.35	98.02	99.29	98.78
3839	99.48	98.46	99.35	98.02	99.29	98.78
3838	99.48	98.46	99.35	98.02	99.29	98.77
3837	99.49	98.46	99.35	98.02	99.29	98.77
3836	99.49	98.46	99.35	98.03	99.29	98.77
3835	99.49	98.47	99.35	98.03	99.3	98.77
3834	99.49	98.47	99.35	98.03	99.31	98.78
3833	99.49	98.47	99.36	98.02	99.31	98.78
3832	99.48	98.47	99.36	98.02	99.32	98.78
3831	99.49	98.47	99.36	98.02	99.32	98.78
3830	99.49	98.47	99.36	98.02	99.31	98.78
3829	99.5	98.46	99.35	98.02	99.31	98.78
3828	99.5	98.46	99.35	98.02	99.32	98.77
3827	99.5	98.45	99.36	98.02	99.32	98.77
3826	99.51	98.45	99.37	98.03	99.32	98.78
3825	99.51	98.46	99.37	98.03	99.31	98.79
3824	99.5	98.47	99.36	98.04	99.3	98.79
3823	99.48	98.47	99.36	98.04	99.3	98.79
3822	99.48	98.47	99.37	98.03	99.3	98.78
3821	99.48	98.47	99.38	98.03	99.3	98.78
3820	99.49	98.49	99.38	98.03	99.3	98.79
3819	99.49	98.5	99.37	98.04	99.29	98.79
3818	99.48	98.5	99.36	98.04	99.3	98.79
3817	99.47	98.49	99.36	98.03	99.3	98.77
3816	99.48	98.48	99.36	98.03	99.31	98.76
3815	99.5	98.48	99.36	98.03	99.31	98.76
3814	99.51	98.48	99.36	98.03	99.31	98.77
3813	99.52	98.47	99.36	98.04	99.31	98.77
3812	99.52	98.47	99.36	98.04	99.32	98.77
3811	99.52	98.47	99.37	98.04	99.32	98.77
3810	99.52	98.47	99.38	98.05	99.32	98.78
3809	99.52	98.47	99.38	98.05	99.32	98.78
3808	99.52	98.47	99.39	98.05	99.32	98.77
3807	99.51	98.47	99.39	98.04	99.31	98.77
3806	99.51	98.47	99.39	98.04	99.31	98.78
3805	99.51	98.47	99.37	98.05	99.3	98.79
3804	99.5	98.47	99.36	98.05	99.3	98.79
3803	99.49	98.47	99.35	98.05	99.3	98.78
3802	99.49	98.47	99.36	98.05	99.3	98.78
3801	99.5	98.47	99.36	98.05	99.3	98.78
3800	99.51	98.48	99.35	98.05	99.3	98.79
3799	99.5	98.48	99.34	98.06	99.3	98.79
3798	99.49	98.48	99.34	98.06	99.3	98.79
3797	99.49	98.47	99.35	98.05	99.3	98.78
3796	99.49	98.47	99.36	98.05	99.3	98.78
3795	99.5	98.47	99.36	98.05	99.3	98.78
3794	99.51	98.47	99.36	98.06	99.3	98.78
3793	99.52	98.47	99.36	98.05	99.31	98.78
3792	99.52	98.47	99.36	98.05	99.31	98.78
3791	99.53	98.46	99.37	98.06	99.32	98.78
3790	99.53	98.46	99.37	98.06	99.32	98.78
3789	99.53	98.47	99.37	98.06	99.32	98.79
3788	99.53	98.47	99.37	98.06	99.32	98.79
3787	99.52	98.47	99.37	98.06	99.31	98.79
3786	99.51	98.47	99.36	98.06	99.32	98.79
3785	99.51	98.47	99.36	98.06	99.32	98.79
3784	99.5	98.47	99.36	98.07	99.32	98.79
3783	99.5	98.48	99.36	98.07	99.32	98.79
3782	99.5	98.48	99.36	98.07	99.31	98.79
3781	99.5	98.47	99.36	98.06	99.31	98.79
3780	99.5	98.47	99.36	98.06	99.31	98.79
3779	99.51	98.47	99.36	98.05	99.3	98.79
3778	99.51	98.47	99.35	98.06	99.3	98.79
3777	99.51	98.48	99.35	98.06	99.3	98.78
3776	99.51	98.48	99.36	98.07	99.3	98.78
3775	99.51	98.48	99.36	98.07	99.3	98.78
3774	99.51	98.48	99.37	98.08	99.3	98.79
3773	99.51	98.49	99.37	98.08	99.3	98.79
3772	99.5	98.49	99.37	98.08	99.3	98.8
3771	99.49	98.48	99.37	98.08	99.29	98.79
3770	99.49	98.48	99.37	98.08	99.29	98.79
3769	99.49	98.48	99.36	98.07	99.28	98.79
3768	99.49	98.47	99.36	98.07	99.27	98.79
3767	99.48	98.47	99.35	98.07	99.28	98.79
3766	99.48	98.47	99.35	98.07	99.28	98.78
3765	99.49	98.46	99.36	98.08	99.28	98.78
3764	99.49	98.47	99.36	98.08	99.28	98.79
3763	99.49	98.48	99.35	98.09	99.28	98.79
3762	99.49	98.48	99.35	98.08	99.28	98.79
3761	99.48	98.48	99.35	98.08	99.28	98.79
3760	99.48	98.48	99.36	98.07	99.28	98.79
3759	99.48	98.47	99.36	98.07	99.28	98.79
3758	99.48	98.47	99.36	98.08	99.27	98.79
3757	99.48	98.48	99.36	98.08	99.27	98.79
3756	99.47	98.48	99.36	98.09	99.26	98.8
3755	99.46	98.49	99.36	98.1	99.26	98.81
3754	99.45	98.5	99.36	98.1	99.26	98.81
3753	99.44	98.51	99.37	98.1	99.26	98.82
3752	99.43	98.51	99.37	98.1	99.26	98.81
3751	99.43	98.51	99.37	98.09	99.25	98.81
3750	99.42	98.51	99.37	98.08	99.24	98.8
3749	99.41	98.51	99.36	98.08	99.23	98.8
3748	99.41	98.51	99.34	98.08	99.22	98.8
3747	99.42	98.51	99.33	98.08	99.21	98.8
3746	99.42	98.5	99.32	98.07	99.21	98.78
3745	99.43	98.49	99.33	98.07	99.22	98.77
3744	99.44	98.49	99.34	98.08	99.22	98.78
3743	99.45	98.49	99.34	98.1	99.23	98.8
3742	99.45	98.49	99.34	98.12	99.23	98.82
3741	99.44	98.48	99.34	98.12	99.24	98.82
3740	99.42	98.47	99.35	98.12	99.25	98.83
3739	99.41	98.48	99.36	98.12	99.25	98.83
3738	99.4	98.48	99.35	98.13	99.24	98.84
3737	99.39	98.49	99.34	98.12	99.24	98.84
3736	99.4	98.48	99.33	98.12	99.24	98.84
3735	99.41	98.49	99.33	98.13	99.24	98.84
3734	99.42	98.5	99.33	98.14	99.24	98.84
3733	99.42	98.51	99.34	98.15	99.25	98.84
3732	99.42	98.51	99.35	98.15	99.26	98.83
3731	99.43	98.51	99.36	98.14	99.26	98.82
3730	99.44	98.5	99.36	98.14	99.26	98.82
3729	99.44	98.5	99.36	98.13	99.26	98.81
3728	99.44	98.49	99.36	98.12	99.26	98.81
3727	99.43	98.49	99.35	98.12	99.25	98.81
3726	99.44	98.48	99.35	98.12	99.25	98.82
3725	99.44	98.48	99.34	98.12	99.24	98.83
3724	99.45	98.48	99.34	98.13	99.23	98.83
3723	99.45	98.48	99.34	98.13	99.23	98.83
3722	99.46	98.48	99.34	98.13	99.24	98.82
3721	99.46	98.49	99.35	98.14	99.24	98.82
3720	99.47	98.49	99.35	98.14	99.25	98.82
3719	99.47	98.49	99.36	98.14	99.25	98.81
3718	99.48	98.49	99.36	98.13	99.25	98.81
3717	99.47	98.49	99.37	98.12	99.24	98.8
3716	99.47	98.49	99.37	98.11	99.23	98.79
3715	99.46	98.49	99.36	98.11	99.22	98.78
3714	99.45	98.49	99.36	98.11	99.22	98.78
3713	99.44	98.48	99.36	98.11	99.21	98.78
3712	99.44	98.48	99.36	98.11	99.21	98.79
3711	99.44	98.48	99.36	98.12	99.21	98.79
3710	99.45	98.49	99.35	98.12	99.21	98.79
3709	99.45	98.49	99.35	98.12	99.21	98.79
3708	99.45	98.49	99.35	98.12	99.22	98.79
3707	99.45	98.48	99.35	98.11	99.22	98.79
3706	99.44	98.48	99.35	98.11	99.22	98.8
3705	99.44	98.47	99.35	98.11	99.22	98.8
3704	99.44	98.47	99.35	98.11	99.22	98.8
3703	99.44	98.48	99.36	98.11	99.22	98.8
3702	99.45	98.48	99.37	98.11	99.22	98.79
3701	99.46	98.48	99.37	98.11	99.21	98.79
3700	99.46	98.48	99.36	98.11	99.2	98.79
3699	99.46	98.48	99.35	98.11	99.19	98.78
3698	99.46	98.48	99.35	98.11	99.18	98.77
3697	99.45	98.47	99.35	98.1	99.18	98.77
3696	99.45	98.46	99.35	98.09	99.17	98.76
3695	99.44	98.46	99.34	98.08	99.16	98.76
3694	99.43	98.46	99.34	98.08	99.15	98.76
3693	99.42	98.46	99.33	98.07	99.14	98.75
3692	99.41	98.46	99.33	98.06	99.12	98.75
3691	99.4	98.46	99.33	98.05	99.11	98.74
3690	99.39	98.46	99.33	98.04	99.1	98.74
3689	99.38	98.45	99.34	98.03	99.09	98.73
3688	99.38	98.45	99.34	98.02	99.08	98.73
3687	99.37	98.44	99.33	98.02	99.06	98.73
3686	99.37	98.44	99.32	98.01	99.06	98.72
3685	99.36	98.43	99.31	98	99.06	98.71
3684	99.35	98.42	99.31	97.99	99.05	98.7
3683	99.35	98.41	99.31	97.98	99.04	98.69
3682	99.34	98.4	99.31	97.97	99.03	98.68
3681	99.33	98.39	99.31	97.96	99.02	98.67
3680	99.32	98.38	99.31	97.94	98.99	98.66
3679	99.3	98.38	99.3	97.93	98.97	98.65
3678	99.29	98.37	99.28	97.92	98.94	98.64
3677	99.26	98.37	99.28	97.9	98.91	98.62
3676	99.24	98.35	99.28	97.88	98.89	98.6
3675	99.23	98.35	99.27	97.86	98.87	98.59
3674	99.22	98.35	99.26	97.86	98.85	98.6
3673	99.21	98.36	99.25	97.85	98.83	98.59
3672	99.18	98.35	99.24	97.83	98.82	98.57
3671	99.16	98.34	99.24	97.81	98.82	98.55
3670	99.16	98.33	99.25	97.78	98.8	98.52
3669	99.16	98.31	99.24	97.76	98.78	98.51
3668	99.16	98.3	99.23	97.74	98.76	98.5
3667	99.16	98.28	99.22	97.72	98.74	98.48
3666	99.14	98.26	99.21	97.7	98.72	98.46
3665	99.13	98.25	99.21	97.69	98.71	98.45
3664	99.11	98.23	99.21	97.67	98.69	98.43
3663	99.1	98.23	99.2	97.64	98.66	98.42
3662	99.09	98.22	99.19	97.62	98.63	98.4
3661	99.07	98.2	99.19	97.59	98.6	98.39
3660	99.05	98.19	99.18	97.57	98.56	98.38
3659	99.03	98.18	99.17	97.54	98.53	98.36
3658	99	98.16	99.16	97.52	98.5	98.34
3657	98.98	98.14	99.16	97.49	98.47	98.32
3656	98.96	98.12	99.15	97.46	98.44	98.3
3655	98.94	98.11	99.14	97.44	98.4	98.28
3654	98.92	98.11	99.13	97.43	98.36	98.27
3653	98.9	98.1	99.12	97.41	98.32	98.26
3652	98.87	98.09	99.11	97.39	98.29	98.26
3651	98.84	98.08	99.1	97.37	98.25	98.24
3650	98.8	98.06	99.08	97.33	98.22	98.22
3649	98.76	98.04	99.06	97.28	98.17	98.19
3648	98.72	98.03	99.04	97.23	98.13	98.16
3647	98.69	98.01	99.02	97.2	98.09	98.13
3646	98.68	97.99	99.01	97.16	98.06	98.1
3645	98.66	97.96	99.01	97.13	98.03	98.08
3644	98.64	97.94	99.01	97.1	98	98.05
3643	98.63	97.91	99.01	97.07	97.97	98.02
3642	98.62	97.89	99.01	97.03	97.94	98
3641	98.6	97.88	99	97	97.91	97.98
3640	98.59	97.86	99	96.97	97.87	97.96
3639	98.56	97.84	98.99	96.94	97.83	97.94
3638	98.54	97.83	98.98	96.9	97.78	97.92
3637	98.52	97.81	98.97	96.87	97.74	97.9
3636	98.5	97.78	98.96	96.83	97.7	97.88
3635	98.47	97.76	98.95	96.8	97.65	97.85
3634	98.44	97.74	98.95	96.76	97.61	97.83
3633	98.42	97.72	98.93	96.74	97.56	97.81
3632	98.39	97.71	98.92	96.72	97.5	97.8
3631	98.36	97.69	98.89	96.69	97.46	97.78
3630	98.31	97.67	98.87	96.64	97.4	97.75
3629	98.26	97.63	98.85	96.57	97.34	97.7
3628	98.21	97.61	98.82	96.51	97.26	97.66
3627	98.16	97.59	98.8	96.46	97.2	97.63
3626	98.13	97.57	98.78	96.42	97.16	97.6
3625	98.1	97.55	98.78	96.39	97.12	97.57
3624	98.08	97.53	98.77	96.36	97.08	97.55
3623	98.07	97.51	98.76	96.33	97.04	97.53
3622	98.06	97.49	98.74	96.3	96.99	97.51
3621	98.04	97.47	98.73	96.27	96.94	97.49
3620	98.01	97.44	98.71	96.22	96.88	97.46
3619	97.97	97.42	98.69	96.16	96.81	97.43
3618	97.92	97.4	98.67	96.1	96.74	97.4
3617	97.87	97.37	98.65	96.06	96.68	97.37
3616	97.83	97.35	98.63	96.01	96.62	97.34
3615	97.79	97.32	98.62	95.97	96.57	97.3
3614	97.76	97.29	98.61	95.92	96.51	97.27
3613	97.72	97.26	98.59	95.87	96.45	97.23
3612	97.68	97.24	98.57	95.83	96.39	97.2
3611	97.63	97.22	98.55	95.78	96.32	97.17
3610	97.58	97.19	98.52	95.74	96.26	97.14
3609	97.54	97.15	98.5	95.68	96.19	97.11
3608	97.51	97.12	98.48	95.62	96.12	97.07
3607	97.47	97.1	98.47	95.56	96.06	97.04
3606	97.44	97.08	98.46	95.51	96	97.01
3605	97.41	97.06	98.45	95.47	95.95	96.99
3604	97.38	97.04	98.44	95.44	95.89	96.96
3603	97.35	97.01	98.43	95.4	95.84	96.92
3602	97.32	96.98	98.41	95.36	95.78	96.89
3601	97.29	96.96	98.39	95.31	95.71	96.87
3600	97.25	96.93	98.36	95.25	95.64	96.84
3599	97.2	96.91	98.34	95.2	95.57	96.81
3598	97.16	96.89	98.32	95.15	95.5	96.79
3597	97.12	96.86	98.3	95.1	95.43	96.75
3596	97.08	96.83	98.28	95.05	95.36	96.72
3595	97.04	96.79	98.26	94.99	95.29	96.68
3594	96.99	96.76	98.24	94.93	95.21	96.65
3593	96.95	96.74	98.23	94.87	95.14	96.62
3592	96.91	96.72	98.21	94.83	95.07	96.6
3591	96.87	96.7	98.2	94.79	94.99	96.58
3590	96.83	96.68	98.18	94.76	94.92	96.56
3589	96.8	96.65	98.15	94.72	94.84	96.53
3588	96.75	96.61	98.12	94.65	94.76	96.49
3587	96.7	96.57	98.09	94.57	94.68	96.45
3586	96.64	96.55	98.06	94.5	94.59	96.4
3585	96.59	96.52	98.03	94.43	94.52	96.36
3584	96.54	96.49	98.02	94.37	94.45	96.32
3583	96.5	96.46	98.01	94.32	94.39	96.29
3582	96.47	96.44	97.99	94.26	94.32	96.26
3581	96.44	96.41	97.98	94.21	94.25	96.23
3580	96.4	96.38	97.96	94.15	94.18	96.2
3579	96.37	96.35	97.93	94.1	94.1	96.17
3578	96.33	96.33	97.91	94.05	94.03	96.13
3577	96.29	96.3	97.89	93.99	93.95	96.1
3576	96.25	96.27	97.87	93.93	93.88	96.06
3575	96.21	96.24	97.85	93.87	93.8	96.02
3574	96.16	96.21	97.83	93.81	93.71	95.98
3573	96.12	96.18	97.8	93.76	93.63	95.95
3572	96.07	96.15	97.77	93.7	93.54	95.92
3571	96.02	96.12	97.75	93.66	93.45	95.89
3570	95.97	96.08	97.72	93.62	93.36	95.88
3569	95.92	96.03	97.69	93.56	93.27	95.85
3568	95.86	95.99	97.65	93.49	93.18	95.81
3567	95.79	95.95	97.61	93.4	93.08	95.77
3566	95.72	95.92	97.57	93.31	92.99	95.72
3565	95.66	95.9	97.54	93.23	92.9	95.67
3564	95.61	95.87	97.52	93.17	92.82	95.63
3563	95.57	95.85	97.51	93.11	92.74	95.6
3562	95.54	95.82	97.49	93.06	92.67	95.56
3561	95.5	95.79	97.47	93	92.59	95.53
3560	95.46	95.76	97.45	92.93	92.51	95.49
3559	95.42	95.73	97.43	92.87	92.43	95.44
3558	95.37	95.7	97.4	92.81	92.35	95.39
3557	95.33	95.66	97.38	92.75	92.27	95.35
3556	95.29	95.63	97.36	92.69	92.18	95.32
3555	95.25	95.59	97.33	92.63	92.09	95.29
3554	95.21	95.56	97.3	92.57	92.01	95.26
3553	95.16	95.52	97.27	92.51	91.92	95.22
3552	95.1	95.49	97.24	92.44	91.82	95.18
3551	95.04	95.46	97.21	92.37	91.73	95.14
3550	94.98	95.43	97.18	92.3	91.64	95.11
3549	94.93	95.4	97.16	92.24	91.56	95.08
3548	94.88	95.37	97.13	92.18	91.47	95.05
3547	94.83	95.33	97.1	92.12	91.37	95.01
3546	94.77	95.29	97.07	92.04	91.28	94.97
3545	94.71	95.26	97.04	91.96	91.18	94.93
3544	94.66	95.22	97.01	91.88	91.09	94.89
3543	94.61	95.19	96.98	91.82	91	94.85
3542	94.56	95.17	96.96	91.75	90.92	94.81
3541	94.52	95.14	96.94	91.7	90.84	94.77
3540	94.48	95.1	96.92	91.64	90.76	94.73
3539	94.44	95.07	96.89	91.58	90.68	94.7
3538	94.4	95.03	96.86	91.52	90.59	94.66
3537	94.34	94.99	96.83	91.45	90.5	94.62
3536	94.29	94.96	96.8	91.38	90.41	94.59
3535	94.24	94.93	96.77	91.31	90.32	94.55
3534	94.19	94.9	96.75	91.25	90.23	94.52
3533	94.15	94.87	96.72	91.19	90.14	94.49
3532	94.11	94.84	96.7	91.13	90.06	94.45
3531	94.07	94.8	96.67	91.07	89.97	94.42
3530	94.03	94.76	96.64	91.01	89.88	94.38
3529	93.97	94.73	96.61	90.94	89.78	94.35
3528	93.91	94.7	96.57	90.87	89.69	94.31
3527	93.85	94.67	96.54	90.79	89.59	94.28
3526	93.79	94.64	96.52	90.73	89.5	94.25
3525	93.73	94.6	96.49	90.66	89.41	94.21
3524	93.68	94.57	96.46	90.59	89.32	94.18
3523	93.63	94.53	96.43	90.51	89.23	94.13
3522	93.58	94.5	96.4	90.44	89.15	94.09
3521	93.54	94.47	96.37	90.38	89.06	94.05
3520	93.5	94.44	96.35	90.31	88.98	94
3519	93.46	94.41	96.32	90.25	88.9	93.97
3518	93.42	94.38	96.3	90.19	88.81	93.93
3517	93.37	94.34	96.27	90.13	88.72	93.9
3516	93.31	94.31	96.24	90.06	88.63	93.87
3515	93.26	94.28	96.22	90	88.54	93.84
3514	93.21	94.24	96.19	89.93	88.45	93.81
3513	93.17	94.21	96.16	89.87	88.37	93.78
3512	93.13	94.18	96.14	89.81	88.29	93.75
3511	93.08	94.14	96.11	89.75	88.21	93.71
3510	93.03	94.11	96.08	89.68	88.12	93.68
3509	92.97	94.08	96.05	89.61	88.03	93.64
3508	92.91	94.05	96.02	89.53	87.93	93.6
3507	92.86	94.02	95.99	89.47	87.84	93.57
3506	92.8	93.98	95.96	89.41	87.75	93.54
3505	92.75	93.94	95.94	89.35	87.66	93.51
3504	92.7	93.9	95.91	89.28	87.57	93.48
3503	92.65	93.87	95.87	89.2	87.47	93.44
3502	92.59	93.83	95.83	89.12	87.38	93.39
3501	92.54	93.81	95.8	89.05	87.29	93.35
3500	92.49	93.78	95.77	88.98	87.2	93.32
3499	92.44	93.74	95.74	88.92	87.12	93.29
3498	92.39	93.71	95.72	88.86	87.03	93.27
3497	92.35	93.67	95.69	88.79	86.95	93.24
3496	92.29	93.64	95.66	88.72	86.86	93.2
3495	92.24	93.6	95.64	88.65	86.77	93.17
3494	92.18	93.57	95.61	88.58	86.68	93.13
3493	92.13	93.53	95.58	88.51	86.59	93.1
3492	92.08	93.5	95.55	88.45	86.5	93.06
3491	92.04	93.46	95.53	88.39	86.42	93.03
3490	91.99	93.43	95.5	88.33	86.34	93
3489	91.95	93.4	95.47	88.27	86.25	92.97
3488	91.9	93.37	95.44	88.2	86.17	92.93
3487	91.85	93.34	95.42	88.14	86.08	92.9
3486	91.8	93.32	95.39	88.07	85.99	92.87
3485	91.75	93.29	95.36	88.01	85.91	92.84
3484	91.71	93.26	95.33	87.95	85.83	92.82
3483	91.67	93.23	95.3	87.89	85.75	92.79
3482	91.62	93.19	95.27	87.83	85.67	92.76
3481	91.57	93.16	95.24	87.76	85.59	92.72
3480	91.52	93.13	95.22	87.69	85.51	92.69
3479	91.47	93.1	95.2	87.63	85.43	92.65
3478	91.43	93.07	95.18	87.58	85.36	92.62
3477	91.4	93.04	95.16	87.53	85.29	92.59
3476	91.36	93.02	95.13	87.48	85.22	92.56
3475	91.33	92.99	95.11	87.42	85.15	92.53
3474	91.29	92.96	95.08	87.36	85.07	92.5
3473	91.25	92.93	95.05	87.31	85	92.47
3472	91.2	92.9	95.03	87.25	84.92	92.45
3471	91.16	92.87	95.01	87.2	84.85	92.42
3470	91.11	92.84	95	87.15	84.78	92.4
3469	91.07	92.82	94.98	87.1	84.7	92.38
3468	91.03	92.79	94.95	87.04	84.62	92.35
3467	91	92.76	94.92	86.98	84.55	92.32
3466	90.96	92.73	94.9	86.93	84.47	92.29
3465	90.92	92.7	94.87	86.87	84.4	92.25
3464	90.88	92.67	94.84	86.82	84.33	92.22
3463	90.83	92.64	94.82	86.76	84.25	92.19
3462	90.78	92.62	94.8	86.71	84.18	92.16
3461	90.73	92.59	94.78	86.65	84.11	92.14
3460	90.68	92.56	94.75	86.59	84.04	92.11
3459	90.64	92.53	94.73	86.54	83.97	92.08
3458	90.6	92.5	94.7	86.48	83.9	92.04
3457	90.57	92.47	94.67	86.42	83.83	92.01
3456	90.53	92.43	94.64	86.36	83.75	91.98
3455	90.49	92.41	94.62	86.31	83.68	91.95
3454	90.44	92.38	94.59	86.25	83.6	91.92
3453	90.4	92.35	94.57	86.2	83.53	91.89
3452	90.36	92.33	94.55	86.14	83.45	91.87
3451	90.32	92.3	94.53	86.09	83.38	91.85
3450	90.29	92.27	94.5	86.05	83.32	91.82
3449	90.26	92.25	94.48	86	83.25	91.8
3448	90.21	92.22	94.46	85.94	83.18	91.77
3447	90.17	92.19	94.43	85.88	83.11	91.73
3446	90.11	92.17	94.4	85.82	83.04	91.7
3445	90.06	92.14	94.37	85.76	82.97	91.67
3444	90.02	92.11	94.34	85.71	82.9	91.65
3443	89.98	92.08	94.32	85.66	82.83	91.62
3442	89.95	92.05	94.3	85.6	82.76	91.59
3441	89.91	92.02	94.28	85.55	82.69	91.57
3440	89.87	92	94.26	85.5	82.62	91.54
3439	89.84	91.98	94.25	85.46	82.56	91.52
3438	89.8	91.96	94.24	85.42	82.49	91.51
3437	89.77	91.93	94.22	85.38	82.43	91.48
3436	89.74	91.91	94.2	85.33	82.36	91.46
3435	89.71	91.88	94.17	85.28	82.3	91.43
3434	89.68	91.85	94.15	85.23	82.24	91.39
3433	89.64	91.83	94.12	85.18	82.18	91.36
3432	89.61	91.8	94.1	85.14	82.12	91.33
3431	89.58	91.77	94.08	85.09	82.06	91.31
3430	89.54	91.75	94.06	85.05	82	91.28
3429	89.51	91.73	94.04	85	81.94	91.25
3428	89.47	91.7	94.01	84.95	81.88	91.22
3427	89.44	91.67	93.98	84.89	81.82	91.18
3426	89.4	91.64	93.95	84.84	81.76	91.14
3425	89.37	91.61	93.92	84.79	81.71	91.11
3424	89.34	91.59	93.9	84.75	81.65	91.08
3423	89.31	91.57	93.89	84.71	81.6	91.06
3422	89.28	91.55	93.87	84.68	81.55	91.04
3421	89.25	91.53	93.86	84.63	81.5	91.01
3420	89.22	91.5	93.84	84.59	81.44	90.98
3419	89.18	91.48	93.81	84.54	81.39	90.95
3418	89.15	91.46	93.79	84.5	81.33	90.92
3417	89.13	91.44	93.78	84.46	81.28	90.9
3416	89.1	91.43	93.76	84.44	81.23	90.89
3415	89.08	91.42	93.76	84.41	81.19	90.87
3414	89.05	91.4	93.75	84.38	81.14	90.86
3413	89.02	91.39	93.73	84.35	81.09	90.84
3412	88.99	91.37	93.72	84.31	81.04	90.82
3411	88.97	91.35	93.7	84.28	80.99	90.79
3410	88.94	91.33	93.68	84.24	80.94	90.77
3409	88.91	91.31	93.66	84.2	80.88	90.74
3408	88.88	91.28	93.63	84.16	80.83	90.71
3407	88.86	91.26	93.6	84.12	80.78	90.68
3406	88.83	91.24	93.58	84.08	80.73	90.65
3405	88.8	91.23	93.57	84.05	80.69	90.64
3404	88.78	91.22	93.57	84.03	80.65	90.63
3403	88.75	91.21	93.57	84.01	80.61	90.63
3402	88.72	91.2	93.57	83.98	80.57	90.62
3401	88.69	91.19	93.55	83.95	80.52	90.6
3400	88.67	91.16	93.53	83.91	80.47	90.58
3399	88.64	91.14	93.51	83.87	80.42	90.54
3398	88.62	91.11	93.48	83.83	80.37	90.51
3397	88.59	91.09	93.46	83.79	80.32	90.48
3396	88.56	91.08	93.45	83.75	80.27	90.45
3395	88.54	91.06	93.44	83.72	80.23	90.43
3394	88.52	91.05	93.43	83.7	80.18	90.41
3393	88.49	91.03	93.42	83.67	80.14	90.4
3392	88.46	91.01	93.41	83.63	80.09	90.38
3391	88.43	90.99	93.38	83.59	80.05	90.35
3390	88.4	90.97	93.35	83.55	80	90.32
3389	88.37	90.94	93.32	83.51	79.96	90.29
3388	88.35	90.92	93.3	83.47	79.91	90.25
3387	88.33	90.89	93.27	83.43	79.87	90.22
3386	88.32	90.87	93.26	83.4	79.83	90.2
3385	88.3	90.86	93.24	83.37	79.79	90.18
3384	88.27	90.84	93.23	83.34	79.75	90.16
3383	88.25	90.83	93.22	83.31	79.71	90.14
3382	88.22	90.82	93.21	83.28	79.67	90.13
3381	88.19	90.81	93.19	83.25	79.63	90.11
3380	88.17	90.79	93.18	83.23	79.59	90.09
3379	88.15	90.77	93.16	83.2	79.55	90.08
3378	88.12	90.75	93.15	83.18	79.52	90.06
3377	88.1	90.74	93.13	83.15	79.48	90.04
3376	88.08	90.72	93.11	83.12	79.44	90.02
3375	88.06	90.71	93.1	83.09	79.4	90
3374	88.04	90.69	93.09	83.06	79.37	89.98
3373	88.02	90.68	93.08	83.04	79.33	89.96
3372	88	90.67	93.07	83.02	79.3	89.95
3371	87.98	90.67	93.07	83	79.27	89.95
3370	87.96	90.66	93.06	82.98	79.23	89.94
3369	87.94	90.64	93.05	82.96	79.2	89.93
3368	87.92	90.63	93.03	82.93	79.16	89.91
3367	87.9	90.61	93.01	82.9	79.13	89.88
3366	87.88	90.59	92.99	82.87	79.1	89.84
3365	87.86	90.57	92.97	82.83	79.07	89.81
3364	87.85	90.55	92.95	82.8	79.04	89.78
3363	87.83	90.54	92.94	82.78	79.01	89.76
3362	87.8	90.52	92.93	82.75	78.98	89.74
3361	87.78	90.51	92.92	82.73	78.95	89.72
3360	87.76	90.49	92.9	82.71	78.92	89.71
3359	87.75	90.47	92.88	82.68	78.89	89.69
3358	87.74	90.46	92.86	82.66	78.87	89.67
3357	87.72	90.44	92.85	82.63	78.85	89.64
3356	87.71	90.43	92.83	82.61	78.82	89.62
3355	87.7	90.42	92.82	82.58	78.8	89.61
3354	87.68	90.41	92.81	82.56	78.77	89.6
3353	87.67	90.4	92.81	82.55	78.75	89.59
3352	87.65	90.4	92.8	82.53	78.73	89.58
3351	87.63	90.39	92.79	82.52	78.7	89.57
3350	87.62	90.38	92.77	82.5	78.68	89.55
3349	87.61	90.36	92.75	82.48	78.66	89.53
3348	87.6	90.34	92.73	82.45	78.64	89.5
3347	87.59	90.33	92.71	82.43	78.62	89.47
3346	87.58	90.32	92.7	82.41	78.6	89.46
3345	87.56	90.31	92.69	82.39	78.58	89.44
3344	87.55	90.29	92.68	82.37	78.57	89.43
3343	87.54	90.28	92.67	82.36	78.55	89.42
3342	87.53	90.27	92.67	82.34	78.54	89.41
3341	87.51	90.27	92.66	82.33	78.52	89.4
3340	87.5	90.27	92.65	82.31	78.5	89.39
3339	87.49	90.26	92.64	82.3	78.49	89.38
3338	87.48	90.25	92.62	82.28	78.47	89.36
3337	87.47	90.23	92.6	82.26	78.45	89.34
3336	87.46	90.21	92.58	82.24	78.44	89.31
3335	87.45	90.19	92.56	82.22	78.43	89.29
3334	87.44	90.19	92.55	82.2	78.42	89.27
3333	87.43	90.18	92.54	82.19	78.41	89.25
3332	87.43	90.18	92.52	82.17	78.41	89.24
3331	87.42	90.17	92.51	82.16	78.4	89.23
3330	87.42	90.16	92.51	82.15	78.39	89.22
3329	87.41	90.15	92.5	82.14	78.37	89.21
3328	87.41	90.15	92.5	82.13	78.36	89.21
3327	87.4	90.14	92.49	82.11	78.35	89.2
3326	87.39	90.13	92.48	82.1	78.34	89.2
3325	87.38	90.12	92.47	82.09	78.33	89.18
3324	87.37	90.11	92.46	82.07	78.32	89.17
3323	87.36	90.1	92.45	82.06	78.31	89.15
3322	87.36	90.09	92.43	82.04	78.31	89.13
3321	87.35	90.09	92.41	82.03	78.3	89.12
3320	87.35	90.08	92.4	82.02	78.29	89.11
3319	87.34	90.07	92.39	82.01	78.28	89.09
3318	87.33	90.06	92.38	82	78.28	89.08
3317	87.32	90.05	92.38	81.98	78.28	89.07
3316	87.31	90.04	92.37	81.97	78.27	89.06
3315	87.31	90.04	92.36	81.96	78.27	89.05
3314	87.3	90.03	92.35	81.95	78.26	89.05
3313	87.3	90.03	92.35	81.94	78.26	89.05
3312	87.29	90.02	92.35	81.94	78.26	89.05
3311	87.29	90.02	92.35	81.94	78.26	89.05
3310	87.28	90.02	92.35	81.95	78.25	89.06
3309	87.28	90.02	92.36	81.94	78.25	89.06
3308	87.28	90.02	92.36	81.93	78.25	89.06
3307	87.27	90.02	92.35	81.92	78.24	89.05
3306	87.26	90.01	92.35	81.91	78.24	89.04
3305	87.26	90	92.34	81.89	78.24	89.03
3304	87.25	89.99	92.33	81.88	78.24	89.01
3303	87.25	89.98	92.31	81.86	78.24	89
3302	87.24	89.97	92.29	81.84	78.24	88.98
3301	87.23	89.96	92.28	81.83	78.24	88.96
3300	87.23	89.95	92.26	81.82	78.24	88.95
3299	87.22	89.95	92.26	81.81	78.24	88.95
3298	87.22	89.95	92.26	81.81	78.24	88.95
3297	87.21	89.95	92.27	81.81	78.24	88.95
3296	87.21	89.95	92.27	81.81	78.24	88.95
3295	87.21	89.95	92.28	81.8	78.24	88.95
3294	87.2	89.94	92.28	81.79	78.25	88.95
3293	87.2	89.93	92.27	81.78	78.25	88.95
3292	87.2	89.92	92.26	81.77	78.25	88.94
3291	87.2	89.91	92.25	81.76	78.25	88.93
3290	87.19	89.9	92.23	81.74	78.25	88.91
3289	87.19	89.89	92.22	81.73	78.25	88.89
3288	87.18	89.88	92.21	81.72	78.25	88.87
3287	87.17	89.88	92.2	81.71	78.25	88.86
3286	87.16	89.87	92.2	81.7	78.26	88.86
3285	87.15	89.87	92.2	81.7	78.26	88.85
3284	87.15	89.86	92.2	81.69	78.26	88.85
3283	87.15	89.86	92.2	81.68	78.26	88.85
3282	87.15	89.85	92.2	81.68	78.27	88.85
3281	87.15	89.85	92.19	81.68	78.27	88.85
3280	87.15	89.86	92.19	81.68	78.28	88.85
3279	87.15	89.86	92.19	81.68	78.29	88.86
3278	87.16	89.86	92.2	81.69	78.29	88.87
3277	87.16	89.87	92.21	81.69	78.3	88.88
3276	87.16	89.87	92.22	81.7	78.31	88.89
3275	87.15	89.87	92.23	81.7	78.32	88.89
3274	87.15	89.88	92.23	81.7	78.33	88.9
3273	87.14	89.88	92.24	81.71	78.34	88.91
3272	87.14	89.89	92.25	81.71	78.35	88.92
3271	87.14	89.9	92.26	81.71	78.36	88.92
3270	87.14	89.89	92.26	81.71	78.36	88.92
3269	87.14	89.89	92.25	81.7	78.37	88.91
3268	87.14	89.88	92.24	81.7	78.37	88.9
3267	87.14	89.87	92.23	81.7	78.38	88.89
3266	87.14	89.87	92.23	81.7	78.39	88.88
3265	87.15	89.87	92.23	81.71	78.4	88.88
3264	87.15	89.88	92.23	81.72	78.42	88.88
3263	87.16	89.89	92.24	81.74	78.44	88.89
3262	87.17	89.9	92.25	81.76	78.47	88.9
3261	87.18	89.91	92.26	81.78	78.5	88.92
3260	87.19	89.92	92.28	81.8	78.53	88.93
3259	87.21	89.93	92.29	81.82	78.56	88.94
3258	87.23	89.94	92.31	81.84	78.59	88.96
3257	87.24	89.95	92.32	81.87	78.62	88.97
3256	87.26	89.96	92.33	81.89	78.66	88.98
3255	87.28	89.97	92.34	81.91	78.7	88.98
3254	87.3	89.98	92.35	81.93	78.75	88.98
3253	87.32	90	92.36	81.96	78.79	88.99
3252	87.34	90.02	92.37	81.98	78.84	89
3251	87.37	90.03	92.39	82.01	78.89	89.02
3250	87.4	90.05	92.41	82.05	78.94	89.04
3249	87.43	90.07	92.44	82.1	78.99	89.07
3248	87.46	90.09	92.46	82.14	79.05	89.09
3247	87.5	90.11	92.48	82.17	79.11	89.11
3246	87.53	90.12	92.5	82.2	79.16	89.11
3245	87.55	90.12	92.5	82.22	79.22	89.11
3244	87.58	90.13	92.51	82.24	79.26	89.11
3243	87.6	90.14	92.51	82.26	79.31	89.11
3242	87.63	90.15	92.52	82.29	79.36	89.11
3241	87.66	90.16	92.54	82.32	79.41	89.13
3240	87.7	90.18	92.56	82.35	79.46	89.14
3239	87.73	90.2	92.58	82.38	79.52	89.16
3238	87.76	90.22	92.6	82.42	79.57	89.18
3237	87.8	90.24	92.62	82.46	79.63	89.2
3236	87.83	90.26	92.65	82.5	79.69	89.23
3235	87.86	90.28	92.66	82.54	79.74	89.25
3234	87.89	90.29	92.68	82.57	79.8	89.27
3233	87.92	90.3	92.68	82.6	79.85	89.27
3232	87.94	90.31	92.69	82.62	79.9	89.27
3231	87.97	90.32	92.69	82.65	79.95	89.26
3230	87.99	90.33	92.69	82.67	80	89.26
3229	88.02	90.34	92.7	82.69	80.05	89.26
3228	88.05	90.35	92.71	82.72	80.09	89.27
3227	88.07	90.37	92.72	82.74	80.14	89.28
3226	88.11	90.38	92.73	82.76	80.19	89.28
3225	88.14	90.38	92.74	82.78	80.24	89.29
3224	88.17	90.39	92.75	82.81	80.29	89.3
3223	88.2	90.4	92.76	82.84	80.34	89.31
3222	88.22	90.42	92.78	82.88	80.39	89.32
3221	88.24	90.43	92.8	82.91	80.45	89.34
3220	88.27	90.44	92.81	82.94	80.5	89.36
3219	88.3	90.46	92.83	82.97	80.56	89.37
3218	88.33	90.47	92.84	83	80.62	89.38
3217	88.37	90.49	92.85	83.03	80.67	89.39
3216	88.4	90.5	92.86	83.06	80.73	89.39
3215	88.44	90.51	92.87	83.09	80.78	89.4
3214	88.47	90.53	92.88	83.12	80.84	89.42
3213	88.51	90.54	92.89	83.16	80.9	89.43
3212	88.54	90.56	92.91	83.19	80.96	89.44
3211	88.57	90.57	92.92	83.23	81.02	89.46
3210	88.6	90.59	92.94	83.27	81.08	89.47
3209	88.63	90.6	92.95	83.3	81.14	89.49
3208	88.66	90.62	92.97	83.34	81.2	89.5
3207	88.7	90.64	92.98	83.37	81.26	89.52
3206	88.74	90.66	92.99	83.41	81.32	89.53
3205	88.77	90.67	93.01	83.45	81.38	89.55
3204	88.81	90.69	93.02	83.48	81.44	89.56
3203	88.85	90.7	93.04	83.52	81.5	89.57
3202	88.89	90.72	93.06	83.56	81.57	89.59
3201	88.92	90.73	93.07	83.6	81.63	89.6
3200	88.96	90.75	93.08	83.63	81.69	89.61
3199	89	90.77	93.1	83.67	81.75	89.62
3198	89.04	90.79	93.11	83.71	81.82	89.64
3197	89.08	90.81	93.12	83.75	81.89	89.66
3196	89.11	90.83	93.14	83.79	81.95	89.68
3195	89.15	90.85	93.15	83.83	82.02	89.69
3194	89.19	90.87	93.17	83.88	82.09	89.71
3193	89.23	90.88	93.19	83.92	82.15	89.73
3192	89.27	90.9	93.2	83.96	82.21	89.75
3191	89.31	90.91	93.22	83.99	82.27	89.77
3190	89.35	90.93	93.23	84.03	82.34	89.79
3189	89.39	90.95	93.25	84.07	82.41	89.81
3188	89.42	90.97	93.26	84.11	82.48	89.82
3187	89.46	90.99	93.28	84.15	82.55	89.84
3186	89.5	91	93.29	84.19	82.61	89.85
3185	89.54	91.02	93.31	84.24	82.68	89.86
3184	89.58	91.04	93.32	84.28	82.75	89.88
3183	89.62	91.06	93.33	84.32	82.82	89.89
3182	89.66	91.08	93.35	84.36	82.88	89.91
3181	89.7	91.1	93.36	84.41	82.95	89.93
3180	89.74	91.12	93.38	84.45	83.02	89.95
3179	89.78	91.14	93.39	84.49	83.09	89.96
3178	89.82	91.16	93.41	84.53	83.16	89.98
3177	89.86	91.18	93.42	84.56	83.22	90
3176	89.9	91.2	93.43	84.6	83.29	90.01
3175	89.94	91.22	93.45	84.65	83.36	90.03
3174	89.98	91.24	93.46	84.69	83.43	90.05
3173	90.02	91.26	93.48	84.73	83.49	90.06
3172	90.07	91.28	93.49	84.77	83.56	90.08
3171	90.11	91.29	93.51	84.81	83.63	90.09
3170	90.14	91.31	93.52	84.85	83.69	90.11
3169	90.18	91.32	93.53	84.89	83.76	90.12
3168	90.21	91.33	93.54	84.93	83.82	90.14
3167	90.25	91.35	93.55	84.97	83.89	90.16
3166	90.29	91.37	93.56	85.01	83.96	90.17
3165	90.33	91.38	93.57	85.05	84.02	90.19
3164	90.37	91.4	93.59	85.09	84.09	90.2
3163	90.41	91.42	93.6	85.13	84.15	90.22
3162	90.45	91.44	93.61	85.17	84.21	90.24
3161	90.48	91.46	93.63	85.21	84.28	90.25
3160	90.52	91.47	93.64	85.24	84.34	90.27
3159	90.55	91.49	93.64	85.28	84.4	90.28
3158	90.59	91.51	93.65	85.32	84.46	90.3
3157	90.62	91.53	93.66	85.36	84.53	90.31
3156	90.66	91.55	93.68	85.41	84.59	90.34
3155	90.7	91.58	93.7	85.45	84.65	90.36
3154	90.74	91.6	93.72	85.5	84.72	90.39
3153	90.78	91.62	93.73	85.54	84.78	90.41
3152	90.82	91.64	93.74	85.57	84.85	90.43
3151	90.85	91.65	93.75	85.59	84.91	90.43
3150	90.88	91.66	93.76	85.62	84.96	90.43
3149	90.91	91.67	93.76	85.64	85.02	90.43
3148	90.94	91.67	93.76	85.67	85.08	90.43
3147	90.98	91.68	93.77	85.7	85.13	90.44
3146	91.01	91.69	93.77	85.73	85.18	90.45
3145	91.05	91.71	93.78	85.76	85.24	90.46
3144	91.08	91.72	93.78	85.79	85.29	90.48
3143	91.11	91.74	93.79	85.83	85.35	90.49
3142	91.14	91.76	93.8	85.86	85.4	90.51
3141	91.17	91.78	93.81	85.9	85.46	90.54
3140	91.2	91.8	93.82	85.94	85.51	90.55
3139	91.23	91.81	93.82	85.96	85.56	90.56
3138	91.26	91.82	93.82	85.98	85.61	90.56
3137	91.29	91.82	93.83	86	85.65	90.56
3136	91.32	91.82	93.83	86.02	85.7	90.56
3135	91.35	91.82	93.84	86.04	85.75	90.57
3134	91.38	91.82	93.84	86.06	85.79	90.58
3133	91.41	91.83	93.85	86.08	85.84	90.59
3132	91.43	91.84	93.85	86.1	85.88	90.6
3131	91.45	91.85	93.85	86.13	85.93	90.61
3130	91.47	91.87	93.85	86.15	85.98	90.62
3129	91.49	91.88	93.85	86.17	86.02	90.63
3128	91.51	91.88	93.85	86.19	86.06	90.63
3127	91.53	91.89	93.85	86.2	86.1	90.64
3126	91.56	91.89	93.85	86.22	86.14	90.65
3125	91.58	91.9	93.85	86.24	86.17	90.66
3124	91.59	91.9	93.85	86.26	86.2	90.67
3123	91.61	91.92	93.86	86.28	86.24	90.68
3122	91.63	91.93	93.86	86.31	86.28	90.69
3121	91.65	91.94	93.87	86.33	86.31	90.71
3120	91.67	91.95	93.87	86.36	86.35	90.72
3119	91.7	91.96	93.87	86.38	86.39	90.73
3118	91.71	91.97	93.87	86.39	86.42	90.74
3117	91.73	91.97	93.87	86.4	86.46	90.74
3116	91.74	91.97	93.86	86.41	86.49	90.73
3115	91.76	91.97	93.86	86.41	86.52	90.72
3114	91.77	91.96	93.85	86.41	86.55	90.71
3113	91.78	91.95	93.84	86.41	86.58	90.7
3112	91.8	91.95	93.83	86.41	86.61	90.7
3111	91.82	91.96	93.83	86.43	86.64	90.71
3110	91.84	91.97	93.83	86.45	86.67	90.71
3109	91.85	91.97	93.83	86.46	86.71	90.72
3108	91.87	91.98	93.83	86.48	86.74	90.71
3107	91.89	91.97	93.83	86.48	86.78	90.7
3106	91.92	91.97	93.82	86.49	86.81	90.69
3105	91.95	91.97	93.82	86.51	86.85	90.69
3104	91.97	91.98	93.82	86.53	86.9	90.69
3103	91.99	92	93.82	86.55	86.94	90.7
3102	92.02	92.01	93.82	86.57	86.99	90.72
3101	92.04	92.02	93.82	86.59	87.03	90.72
3100	92.06	92.03	93.82	86.61	87.07	90.72
3099	92.08	92.03	93.82	86.62	87.11	90.72
3098	92.11	92.03	93.82	86.64	87.15	90.71
3097	92.14	92.03	93.82	86.66	87.2	90.71
3096	92.16	92.04	93.82	86.68	87.24	90.7
3095	92.19	92.04	93.82	86.71	87.29	90.71
3094	92.22	92.05	93.82	86.74	87.34	90.71
3093	92.25	92.07	93.83	86.77	87.39	90.73
3092	92.28	92.08	93.84	86.8	87.44	90.74
3091	92.32	92.1	93.85	86.84	87.5	90.75
3090	92.35	92.11	93.86	86.87	87.55	90.76
3089	92.39	92.13	93.87	86.89	87.6	90.76
3088	92.42	92.14	93.87	86.92	87.66	90.77
3087	92.45	92.15	93.88	86.95	87.71	90.77
3086	92.48	92.17	93.89	86.98	87.76	90.79
3085	92.52	92.18	93.9	87.02	87.82	90.8
3084	92.55	92.2	93.91	87.05	87.87	90.81
3083	92.59	92.21	93.91	87.08	87.92	90.82
3082	92.62	92.22	93.92	87.12	87.98	90.83
3081	92.65	92.24	93.93	87.15	88.04	90.84
3080	92.68	92.25	93.94	87.18	88.09	90.85
3079	92.71	92.26	93.94	87.21	88.15	90.85
3078	92.75	92.26	93.94	87.23	88.2	90.85
3077	92.78	92.27	93.95	87.25	88.25	90.84
3076	92.82	92.27	93.94	87.26	88.3	90.83
3075	92.85	92.27	93.95	87.27	88.35	90.83
3074	92.88	92.28	93.95	87.29	88.41	90.82
3073	92.92	92.29	93.95	87.31	88.46	90.82
3072	92.95	92.3	93.95	87.34	88.51	90.83
3071	92.98	92.31	93.96	87.37	88.56	90.84
3070	93.01	92.32	93.96	87.41	88.61	90.85
3069	93.05	92.33	93.97	87.44	88.66	90.86
3068	93.08	92.35	93.98	87.47	88.71	90.87
3067	93.11	92.36	93.98	87.5	88.76	90.87
3066	93.14	92.37	93.99	87.52	88.8	90.88
3065	93.16	92.38	93.99	87.54	88.85	90.88
3064	93.19	92.39	93.99	87.55	88.89	90.88
3063	93.23	92.4	94	87.57	88.94	90.88
3062	93.26	92.4	94	87.59	88.99	90.88
3061	93.29	92.41	94.01	87.61	89.04	90.88
3060	93.32	92.42	94.02	87.64	89.09	90.89
3059	93.35	92.43	94.03	87.67	89.14	90.9
3058	93.38	92.45	94.04	87.7	89.18	90.92
3057	93.41	92.46	94.05	87.73	89.23	90.93
3056	93.43	92.47	94.05	87.75	89.27	90.95
3055	93.46	92.48	94.05	87.78	89.31	90.96
3054	93.49	92.49	94.06	87.8	89.35	90.97
3053	93.52	92.5	94.06	87.82	89.39	90.98
3052	93.54	92.51	94.07	87.84	89.43	90.99
3051	93.57	92.52	94.08	87.87	89.47	91
3050	93.59	92.53	94.08	87.89	89.51	91.01
3049	93.62	92.54	94.07	87.91	89.55	91.01
3048	93.64	92.55	94.07	87.93	89.58	91.01
3047	93.67	92.56	94.08	87.95	89.62	91.02
3046	93.69	92.57	94.08	87.97	89.66	91.04
3045	93.72	92.58	94.09	88	89.69	91.06
3044	93.74	92.59	94.09	88.02	89.73	91.07
3043	93.76	92.6	94.1	88.04	89.77	91.09
3042	93.78	92.61	94.1	88.06	89.8	91.1
3041	93.8	92.62	94.1	88.07	89.83	91.1
3040	93.83	92.62	94.09	88.08	89.86	91.1
3039	93.85	92.62	94.09	88.08	89.89	91.09
3038	93.86	92.62	94.09	88.09	89.92	91.09
3037	93.87	92.63	94.09	88.11	89.95	91.1
3036	93.89	92.63	94.09	88.12	89.98	91.11
3035	93.9	92.64	94.09	88.14	90.01	91.12
3034	93.92	92.64	94.09	88.15	90.04	91.12
3033	93.93	92.64	94.09	88.16	90.06	91.12
3032	93.95	92.64	94.08	88.15	90.07	91.1
3031	93.96	92.63	94.07	88.15	90.09	91.09
3030	93.97	92.62	94.06	88.14	90.1	91.08
3029	93.98	92.61	94.04	88.12	90.12	91.06
3028	94	92.6	94.03	88.11	90.13	91.05
3027	94.01	92.59	94.01	88.1	90.14	91.04
3026	94.01	92.58	94	88.08	90.14	91.02
3025	94.01	92.56	93.97	88.05	90.14	90.99
3024	94	92.53	93.95	88.01	90.13	90.96
3023	93.99	92.5	93.91	87.96	90.11	90.92
3022	93.98	92.47	93.88	87.9	90.09	90.88
3021	93.96	92.42	93.84	87.84	90.06	90.83
3020	93.94	92.37	93.79	87.77	90.02	90.77
3019	93.92	92.31	93.74	87.69	89.97	90.7
3018	93.89	92.25	93.69	87.6	89.92	90.63
3017	93.86	92.18	93.63	87.5	89.86	90.55
3016	93.83	92.11	93.57	87.4	89.8	90.47
3015	93.79	92.04	93.5	87.3	89.73	90.39
3014	93.76	91.96	93.44	87.2	89.67	90.3
3013	93.72	91.89	93.37	87.11	89.62	90.21
3012	93.7	91.83	93.31	87.02	89.56	90.12
3011	93.68	91.78	93.26	86.95	89.52	90.04
3010	93.66	91.74	93.22	86.89	89.49	89.97
3009	93.66	91.72	93.2	86.86	89.48	89.9
3008	93.66	91.71	93.18	86.85	89.48	89.86
3007	93.67	91.71	93.18	86.87	89.49	89.83
3006	93.69	91.73	93.19	86.91	89.52	89.83
3005	93.71	91.77	93.21	86.97	89.57	89.83
3004	93.74	91.82	93.24	87.04	89.62	89.85
3003	93.77	91.87	93.28	87.11	89.68	89.87
3002	93.8	91.92	93.32	87.2	89.74	89.9
3001	93.83	91.97	93.35	87.28	89.8	89.93
3000	93.86	92.01	93.39	87.36	89.85	89.95
2999	93.89	92.06	93.42	87.44	89.9	89.98
2998	93.92	92.1	93.45	87.5	89.95	90
2997	93.94	92.13	93.47	87.56	89.98	90.02
2996	93.95	92.16	93.48	87.59	90	90.02
2995	93.95	92.18	93.49	87.62	90.02	90.02
2994	93.95	92.19	93.48	87.64	90.02	90.01
2993	93.94	92.19	93.47	87.64	90.01	89.99
2992	93.92	92.18	93.45	87.63	89.99	89.95
2991	93.9	92.16	93.42	87.6	89.95	89.9
2990	93.88	92.13	93.39	87.56	89.91	89.84
2989	93.85	92.09	93.35	87.51	89.85	89.77
2988	93.81	92.05	93.3	87.44	89.78	89.69
2987	93.76	92.01	93.24	87.37	89.7	89.6
2986	93.7	91.95	93.18	87.28	89.61	89.5
2985	93.64	91.89	93.1	87.18	89.51	89.39
2984	93.57	91.82	93.02	87.07	89.39	89.27
2983	93.5	91.74	92.92	86.96	89.27	89.15
2982	93.42	91.65	92.83	86.84	89.14	89.01
2981	93.34	91.56	92.72	86.7	89	88.87
2980	93.25	91.46	92.61	86.55	88.84	88.72
2979	93.17	91.35	92.48	86.39	88.68	88.55
2978	93.07	91.24	92.36	86.2	88.5	88.38
2977	92.97	91.12	92.22	86.01	88.32	88.21
2976	92.86	90.99	92.07	85.81	88.12	88.02
2975	92.74	90.84	91.9	85.59	87.91	87.83
2974	92.62	90.69	91.72	85.35	87.68	87.62
2973	92.49	90.52	91.52	85.1	87.43	87.39
2972	92.35	90.33	91.31	84.82	87.16	87.15
2971	92.2	90.13	91.08	84.52	86.86	86.89
2970	92.03	89.92	90.82	84.21	86.55	86.61
2969	91.85	89.69	90.55	83.88	86.22	86.32
2968	91.67	89.45	90.27	83.54	85.88	86.02
2967	91.48	89.21	89.98	83.19	85.53	85.71
2966	91.29	88.96	89.69	82.84	85.17	85.41
2965	91.11	88.71	89.41	82.5	84.82	85.11
2964	90.93	88.47	89.14	82.17	84.48	84.82
2963	90.75	88.23	88.88	81.85	84.16	84.55
2962	90.59	88.01	88.64	81.54	83.86	84.28
2961	90.45	87.81	88.42	81.25	83.58	84.04
2960	90.32	87.62	88.21	80.99	83.33	83.83
2959	90.2	87.46	88.03	80.75	83.1	83.64
2958	90.11	87.32	87.88	80.55	82.9	83.49
2957	90.03	87.21	87.77	80.38	82.73	83.37
2956	89.97	87.12	87.69	80.26	82.61	83.29
2955	89.93	87.07	87.67	80.17	82.53	83.26
2954	89.91	87.05	87.69	80.13	82.49	83.26
2953	89.91	87.05	87.74	80.1	82.49	83.28
2952	89.9	87.07	87.81	80.09	82.5	83.31
2951	89.89	87.08	87.88	80.06	82.49	83.33
2950	89.87	87.08	87.91	80.01	82.46	83.33
2949	89.81	87.06	87.91	79.92	82.37	83.29
2948	89.73	86.99	87.85	79.78	82.22	83.21
2947	89.61	86.89	87.74	79.58	82.01	83.08
2946	89.46	86.73	87.58	79.32	81.73	82.89
2945	89.27	86.54	87.38	79	81.4	82.66
2944	89.05	86.29	87.13	78.63	81.01	82.37
2943	88.81	86.01	86.83	78.19	80.58	82.04
2942	88.54	85.69	86.5	77.7	80.09	81.67
2941	88.25	85.34	86.13	77.18	79.57	81.26
2940	87.94	84.96	85.73	76.61	79	80.82
2939	87.62	84.56	85.31	76.03	78.4	80.37
2938	87.29	84.14	84.86	75.42	77.79	79.89
2937	86.94	83.71	84.41	74.79	77.15	79.4
2936	86.6	83.26	83.94	74.15	76.51	78.91
2935	86.26	82.81	83.48	73.52	75.88	78.42
2934	85.92	82.37	83.02	72.89	75.24	77.94
2933	85.6	81.94	82.56	72.27	74.62	77.47
2932	85.29	81.51	82.1	71.67	74.01	77.01
2931	84.99	81.1	81.65	71.09	73.41	76.57
2930	84.7	80.7	81.2	70.54	72.83	76.13
2929	84.43	80.31	80.76	70.01	72.27	75.7
2928	84.17	79.94	80.31	69.51	71.73	75.29
2927	83.92	79.59	79.86	69.04	71.21	74.88
2926	83.68	79.27	79.41	68.62	70.71	74.5
2925	83.46	78.97	78.94	68.24	70.22	74.13
2924	83.25	78.7	78.46	67.91	69.74	73.79
2923	83.06	78.47	77.97	67.64	69.29	73.47
2922	82.88	78.27	77.49	67.43	68.86	73.18
2921	82.73	78.12	77.02	67.3	68.47	72.92
2920	82.62	78.01	76.61	67.26	68.17	72.73
2919	82.58	77.98	76.3	67.35	68.01	72.64
2918	82.63	78.04	76.15	67.6	68.04	72.68
2917	82.81	78.22	76.22	68.01	68.31	72.9
2916	83.12	78.52	76.56	68.59	68.85	73.32
2915	83.55	78.95	77.15	69.3	69.63	73.93
2914	84.05	79.48	77.93	70.09	70.57	74.68
2913	84.57	80.07	78.83	70.9	71.6	75.49
2912	85.08	80.67	79.75	71.69	72.6	76.3
2911	85.54	81.26	80.62	72.41	73.52	77.05
2910	85.94	81.8	81.41	73.07	74.34	77.73
2909	86.29	82.29	82.1	73.66	75.06	78.33
2908	86.6	82.73	82.69	74.19	75.67	78.87
2907	86.86	83.12	83.22	74.67	76.21	79.35
2906	87.1	83.48	83.67	75.12	76.68	79.78
2905	87.31	83.8	84.08	75.53	77.1	80.16
2904	87.49	84.08	84.44	75.9	77.47	80.51
2903	87.66	84.35	84.76	76.24	77.8	80.83
2902	87.8	84.59	85.05	76.55	78.1	81.12
2901	87.94	84.82	85.33	76.85	78.37	81.4
2900	88.06	85.03	85.58	77.13	78.63	81.66
2899	88.18	85.23	85.82	77.39	78.86	81.91
2898	88.29	85.43	86.05	77.65	79.08	82.14
2897	88.39	85.61	86.26	77.9	79.28	82.37
2896	88.49	85.79	86.47	78.13	79.48	82.58
2895	88.58	85.95	86.66	78.36	79.67	82.78
2894	88.66	86.11	86.85	78.57	79.85	82.97
2893	88.75	86.27	87.03	78.79	80.03	83.15
2892	88.84	86.42	87.21	79	80.21	83.33
2891	88.93	86.57	87.39	79.21	80.38	83.5
2890	89.02	86.72	87.56	79.41	80.56	83.67
2889	89.11	86.86	87.73	79.6	80.73	83.83
2888	89.19	87	87.89	79.79	80.91	83.98
2887	89.27	87.12	88.05	79.97	81.07	84.12
2886	89.35	87.25	88.2	80.13	81.23	84.25
2885	89.41	87.36	88.33	80.28	81.38	84.36
2884	89.47	87.45	88.44	80.41	81.5	84.45
2883	89.52	87.53	88.54	80.51	81.61	84.52
2882	89.56	87.59	88.61	80.59	81.69	84.57
2881	89.58	87.63	88.65	80.64	81.75	84.58
2880	89.59	87.64	88.67	80.66	81.78	84.57
2879	89.59	87.64	88.65	80.64	81.78	84.54
2878	89.57	87.6	88.6	80.6	81.75	84.48
2877	89.54	87.55	88.53	80.54	81.7	84.4
2876	89.51	87.48	88.43	80.45	81.62	84.3
2875	89.47	87.39	88.33	80.35	81.54	84.2
2874	89.44	87.31	88.23	80.25	81.47	84.11
2873	89.42	87.24	88.15	80.16	81.41	84.03
2872	89.41	87.19	88.1	80.09	81.39	83.97
2871	89.43	87.16	88.09	80.06	81.41	83.95
2870	89.45	87.15	88.1	80.05	81.46	83.96
2869	89.49	87.15	88.13	80.05	81.52	83.98
2868	89.52	87.14	88.16	80.03	81.57	84
2867	89.54	87.12	88.15	79.98	81.59	84
2866	89.52	87.05	88.1	79.87	81.56	83.95
2865	89.47	86.93	87.98	79.69	81.46	83.83
2864	89.38	86.76	87.8	79.42	81.28	83.66
2863	89.25	86.53	87.55	79.08	81.03	83.41
2862	89.08	86.24	87.24	78.66	80.71	83.1
2861	88.88	85.9	86.87	78.18	80.31	82.73
2860	88.65	85.52	86.45	77.64	79.86	82.31
2859	88.41	85.11	85.99	77.07	79.37	81.84
2858	88.16	84.69	85.49	76.49	78.87	81.36
2857	87.92	84.27	84.97	75.94	78.35	80.89
2856	87.69	83.88	84.42	75.43	77.84	80.42
2855	87.47	83.52	83.84	74.98	77.32	79.98
2854	87.26	83.21	83.21	74.59	76.79	79.56
2853	87.06	82.94	82.54	74.3	76.28	79.17
2852	86.91	82.73	81.91	74.14	75.84	78.85
2851	86.84	82.64	81.42	74.16	75.58	78.67
2850	86.93	82.69	81.22	74.43	75.64	78.73
2849	87.21	82.95	81.43	75	76.11	79.09
2848	87.7	83.41	82.08	75.83	77.01	79.76
2847	88.34	84.07	83.09	76.86	78.23	80.67
2846	89.04	84.84	84.3	77.97	79.61	81.71
2845	89.72	85.65	85.55	79.07	80.99	82.76
2844	90.32	86.43	86.7	80.08	82.25	83.73
2843	90.85	87.14	87.71	80.97	83.35	84.58
2842	91.29	87.76	88.56	81.75	84.26	85.31
2841	91.66	88.29	89.26	82.42	85.03	85.93
2840	91.97	88.74	89.84	83	85.66	86.46
2839	92.23	89.12	90.31	83.5	86.19	86.91
2838	92.45	89.43	90.71	83.92	86.64	87.29
2837	92.63	89.7	91.04	84.29	87.02	87.61
2836	92.79	89.94	91.33	84.6	87.35	87.89
2835	92.94	90.15	91.57	84.88	87.64	88.14
2834	93.06	90.33	91.79	85.14	87.9	88.36
2833	93.18	90.5	91.99	85.37	88.14	88.57
2832	93.29	90.66	92.17	85.59	88.35	88.75
2831	93.39	90.8	92.33	85.79	88.56	88.92
2830	93.5	90.93	92.48	85.98	88.74	89.08
2829	93.59	91.05	92.62	86.16	88.92	89.23
2828	93.68	91.17	92.75	86.34	89.1	89.38
2827	93.76	91.28	92.88	86.5	89.26	89.52
2826	93.84	91.39	93	86.66	89.41	89.65
2825	93.92	91.49	93.11	86.81	89.56	89.77
2824	93.99	91.59	93.21	86.95	89.69	89.89
2823	94.06	91.68	93.31	87.08	89.82	90
2822	94.13	91.76	93.4	87.21	89.94	90.1
2821	94.19	91.83	93.48	87.33	90.05	90.19
2820	94.25	91.91	93.56	87.44	90.16	90.28
2819	94.31	91.98	93.63	87.54	90.27	90.37
2818	94.37	92.04	93.7	87.65	90.37	90.45
2817	94.42	92.11	93.77	87.74	90.46	90.53
2816	94.47	92.17	93.83	87.83	90.56	90.6
2815	94.52	92.23	93.89	87.92	90.65	90.67
2814	94.56	92.28	93.95	88	90.73	90.74
2813	94.61	92.33	94.01	88.09	90.81	90.81
2812	94.65	92.39	94.06	88.17	90.9	90.88
2811	94.69	92.44	94.11	88.25	90.98	90.94
2810	94.74	92.49	94.16	88.33	91.06	91
2809	94.78	92.53	94.21	88.39	91.13	91.05
2808	94.82	92.57	94.25	88.46	91.2	91.1
2807	94.85	92.61	94.29	88.52	91.26	91.15
2806	94.89	92.65	94.34	88.58	91.33	91.2
2805	94.92	92.69	94.38	88.65	91.4	91.25
2804	94.96	92.74	94.42	88.71	91.47	91.3
2803	95	92.78	94.46	88.77	91.53	91.35
2802	95.04	92.82	94.5	88.83	91.6	91.4
2801	95.08	92.86	94.53	88.89	91.66	91.45
2800	95.12	92.89	94.57	88.95	91.72	91.5
2799	95.15	92.93	94.61	89.01	91.78	91.54
2798	95.18	92.97	94.64	89.07	91.84	91.59
2797	95.21	93	94.68	89.12	91.89	91.63
2796	95.24	93.03	94.71	89.17	91.94	91.66
2795	95.28	93.06	94.74	89.21	91.99	91.7
2794	95.31	93.09	94.77	89.26	92.04	91.73
2793	95.33	93.12	94.8	89.31	92.09	91.77
2792	95.36	93.15	94.83	89.36	92.14	91.81
2791	95.39	93.18	94.86	89.41	92.18	91.84
2790	95.41	93.21	94.89	89.46	92.23	91.88
2789	95.43	93.24	94.91	89.49	92.27	91.91
2788	95.45	93.26	94.93	89.53	92.31	91.94
2787	95.47	93.28	94.96	89.56	92.34	91.97
2786	95.48	93.3	94.98	89.59	92.38	91.99
2785	95.5	93.32	95	89.62	92.41	92.02
2784	95.52	93.34	95.02	89.66	92.45	92.05
2783	95.54	93.37	95.04	89.7	92.49	92.08
2782	95.56	93.39	95.06	89.74	92.53	92.11
2781	95.58	93.42	95.09	89.78	92.57	92.13
2780	95.6	93.44	95.11	89.81	92.6	92.16
2779	95.62	93.46	95.13	89.84	92.64	92.19
2778	95.65	93.48	95.15	89.88	92.67	92.22
2777	95.67	93.51	95.16	89.91	92.7	92.25
2776	95.68	93.53	95.18	89.95	92.73	92.28
2775	95.69	93.55	95.2	89.98	92.76	92.3
2774	95.71	93.57	95.22	90.01	92.79	92.33
2773	95.72	93.58	95.24	90.04	92.82	92.34
2772	95.74	93.59	95.25	90.06	92.84	92.36
2771	95.75	93.61	95.27	90.08	92.87	92.38
2770	95.77	93.62	95.28	90.1	92.9	92.4
2769	95.78	93.64	95.29	90.12	92.92	92.41
2768	95.79	93.65	95.31	90.14	92.95	92.43
2767	95.8	93.67	95.32	90.16	92.97	92.45
2766	95.81	93.68	95.33	90.18	92.99	92.47
2765	95.82	93.69	95.34	90.2	93.01	92.49
2764	95.83	93.7	95.36	90.22	93.03	92.51
2763	95.84	93.71	95.37	90.23	93.05	92.52
2762	95.86	93.72	95.38	90.26	93.07	92.54
2761	95.87	93.74	95.4	90.28	93.1	92.56
2760	95.88	93.75	95.41	90.3	93.12	92.57
2759	95.89	93.76	95.42	90.32	93.14	92.59
2758	95.9	93.78	95.44	90.34	93.16	92.61
2757	95.92	93.79	95.45	90.36	93.17	92.62
2756	95.93	93.8	95.46	90.38	93.19	92.63
2755	95.94	93.81	95.47	90.39	93.2	92.64
2754	95.95	93.82	95.48	90.41	93.22	92.65
2753	95.96	93.83	95.49	90.42	93.24	92.67
2752	95.97	93.84	95.49	90.44	93.26	92.68
2751	95.98	93.85	95.5	90.46	93.28	92.7
2750	96	93.86	95.51	90.48	93.3	92.71
2749	96.01	93.87	95.52	90.5	93.32	92.73
2748	96.01	93.88	95.53	90.51	93.33	92.73
2747	96.02	93.88	95.54	90.52	93.34	92.74
2746	96.02	93.89	95.54	90.53	93.35	92.74
2745	96.02	93.89	95.55	90.54	93.36	92.75
2744	96.03	93.9	95.56	90.55	93.38	92.76
2743	96.04	93.91	95.57	90.56	93.39	92.76
2742	96.05	93.92	95.58	90.57	93.41	92.77
2741	96.06	93.92	95.59	90.58	93.42	92.78
2740	96.07	93.93	95.59	90.59	93.44	92.79
2739	96.08	93.94	95.6	90.61	93.45	92.79
2738	96.08	93.95	95.6	90.62	93.46	92.8
2737	96.09	93.95	95.61	90.63	93.47	92.81
2736	96.1	93.96	95.61	90.64	93.48	92.81
2735	96.1	93.96	95.61	90.65	93.49	92.82
2734	96.11	93.96	95.62	90.66	93.49	92.82
2733	96.11	93.96	95.62	90.66	93.5	92.82
2732	96.12	93.97	95.62	90.67	93.51	92.82
2731	96.12	93.97	95.63	90.67	93.51	92.83
2730	96.12	93.98	95.64	90.69	93.53	92.84
2729	96.12	94	95.65	90.71	93.55	92.85
2728	96.13	94.02	95.67	90.73	93.57	92.87
2727	96.14	94.03	95.68	90.75	93.59	92.89
2726	96.15	94.04	95.69	90.77	93.61	92.9
2725	96.16	94.05	95.7	90.79	93.62	92.91
2724	96.16	94.05	95.7	90.8	93.63	92.92
2723	96.17	94.06	95.71	90.81	93.63	92.92
2722	96.18	94.06	95.71	90.82	93.64	92.92
2721	96.18	94.06	95.71	90.82	93.65	92.92
2720	96.19	94.07	95.7	90.83	93.65	92.92
2719	96.19	94.07	95.7	90.83	93.65	92.92
2718	96.19	94.07	95.7	90.84	93.66	92.93
2717	96.19	94.08	95.7	90.84	93.67	92.93
2716	96.2	94.08	95.7	90.85	93.67	92.94
2715	96.2	94.08	95.7	90.86	93.68	92.95
2714	96.21	94.08	95.7	90.87	93.68	92.95
2713	96.22	94.08	95.7	90.88	93.69	92.95
2712	96.22	94.08	95.7	90.89	93.7	92.95
2711	96.23	94.09	95.69	90.89	93.71	92.96
2710	96.23	94.09	95.69	90.9	93.71	92.96
2709	96.23	94.09	95.69	90.9	93.71	92.96
2708	96.23	94.09	95.69	90.9	93.72	92.96
2707	96.24	94.09	95.69	90.91	93.73	92.96
2706	96.24	94.1	95.69	90.91	93.74	92.96
2705	96.24	94.1	95.69	90.92	93.74	92.96
2704	96.24	94.1	95.69	90.92	93.75	92.96
2703	96.24	94.1	95.69	90.93	93.75	92.96
2702	96.24	94.1	95.68	90.93	93.75	92.96
2701	96.25	94.1	95.68	90.93	93.75	92.96
2700	96.25	94.1	95.67	90.93	93.75	92.96
2699	96.26	94.1	95.67	90.93	93.75	92.96
2698	96.26	94.1	95.66	90.93	93.76	92.95
2697	96.27	94.1	95.66	90.93	93.76	92.95
2696	96.26	94.09	95.65	90.93	93.76	92.95
2695	96.26	94.09	95.65	90.92	93.76	92.95
2694	96.26	94.09	95.64	90.92	93.76	92.94
2693	96.26	94.08	95.64	90.92	93.76	92.94
2692	96.26	94.08	95.64	90.91	93.77	92.94
2691	96.26	94.08	95.64	90.91	93.77	92.93
2690	96.27	94.08	95.64	90.9	93.77	92.94
2689	96.27	94.08	95.64	90.9	93.78	92.94
2688	96.27	94.07	95.63	90.89	93.78	92.94
2687	96.28	94.07	95.63	90.89	93.78	92.93
2686	96.28	94.07	95.63	90.88	93.79	92.93
2685	96.28	94.06	95.62	90.88	93.79	92.93
2684	96.29	94.06	95.62	90.88	93.8	92.93
2683	96.29	94.06	95.62	90.88	93.8	92.94
2682	96.29	94.06	95.62	90.88	93.81	92.94
2681	96.3	94.06	95.62	90.88	93.82	92.94
2680	96.3	94.07	95.62	90.88	93.83	92.95
2679	96.31	94.07	95.62	90.89	93.83	92.95
2678	96.31	94.07	95.63	90.89	93.84	92.95
2677	96.32	94.07	95.63	90.9	93.85	92.94
2676	96.32	94.07	95.63	90.9	93.86	92.94
2675	96.33	94.07	95.63	90.9	93.87	92.94
2674	96.34	94.07	95.63	90.9	93.88	92.95
2673	96.34	94.07	95.63	90.9	93.89	92.95
2672	96.35	94.08	95.64	90.91	93.91	92.95
2671	96.35	94.08	95.64	90.92	93.92	92.95
2670	96.35	94.09	95.65	90.93	93.93	92.95
2669	96.36	94.09	95.66	90.93	93.94	92.96
2668	96.36	94.09	95.66	90.93	93.95	92.96
2667	96.37	94.09	95.66	90.93	93.96	92.96
2666	96.37	94.09	95.65	90.93	93.97	92.96
2665	96.38	94.09	95.65	90.93	93.97	92.96
2664	96.37	94.09	95.65	90.93	93.97	92.96
2663	96.37	94.09	95.64	90.93	93.98	92.96
2662	96.37	94.09	95.64	90.93	93.98	92.96
2661	96.36	94.09	95.64	90.94	93.99	92.96
2660	96.37	94.09	95.64	90.94	94	92.96
2659	96.37	94.09	95.64	90.95	94.01	92.96
2658	96.38	94.09	95.64	90.95	94.02	92.96
2657	96.39	94.09	95.64	90.96	94.02	92.96
2656	96.39	94.1	95.65	90.97	94.03	92.97
2655	96.4	94.11	95.66	90.98	94.05	92.98
2654	96.41	94.12	95.66	90.99	94.07	92.99
2653	96.42	94.13	95.67	91.01	94.08	93
2652	96.43	94.13	95.68	91.02	94.1	93.01
2651	96.44	94.14	95.68	91.04	94.12	93.02
2650	96.45	94.15	95.69	91.06	94.13	93.03
2649	96.46	94.16	95.7	91.08	94.15	93.04
2648	96.46	94.18	95.71	91.1	94.18	93.05
2647	96.47	94.19	95.72	91.11	94.2	93.06
2646	96.48	94.19	95.72	91.13	94.22	93.07
2645	96.49	94.2	95.73	91.14	94.23	93.08
2644	96.51	94.21	95.74	91.15	94.25	93.08
2643	96.52	94.22	95.75	91.17	94.27	93.09
2642	96.53	94.24	95.76	91.19	94.28	93.11
2641	96.54	94.25	95.77	91.21	94.3	93.12
2640	96.55	94.26	95.78	91.23	94.33	93.14
2639	96.56	94.28	95.79	91.25	94.35	93.15
2638	96.57	94.29	95.8	91.27	94.38	93.17
2637	96.58	94.3	95.81	91.28	94.4	93.18
2636	96.59	94.31	95.82	91.3	94.42	93.19
2635	96.6	94.32	95.84	91.32	94.45	93.2
2634	96.61	94.33	95.85	91.34	94.47	93.21
2633	96.62	94.34	95.86	91.36	94.48	93.22
2632	96.63	94.35	95.87	91.38	94.49	93.23
2631	96.65	94.36	95.88	91.39	94.5	93.24
2630	96.66	94.38	95.89	91.41	94.52	93.25
2629	96.67	94.39	95.91	91.43	94.54	93.26
2628	96.68	94.4	95.92	91.46	94.57	93.28
2627	96.69	94.41	95.93	91.48	94.59	93.3
2626	96.7	94.43	95.94	91.5	94.61	93.31
2625	96.71	94.44	95.95	91.51	94.63	93.33
2624	96.73	94.46	95.96	91.53	94.66	93.34
2623	96.74	94.48	95.98	91.56	94.68	93.35
2622	96.76	94.49	95.99	91.58	94.7	93.37
2621	96.77	94.49	96	91.59	94.71	93.38
2620	96.78	94.5	96	91.6	94.73	93.38
2619	96.79	94.51	96.01	91.62	94.74	93.39
2618	96.8	94.52	96.02	91.64	94.76	93.41
2617	96.81	94.53	96.03	91.66	94.78	93.42
2616	96.82	94.55	96.04	91.68	94.8	93.43
2615	96.83	94.56	96.05	91.7	94.81	93.44
2614	96.84	94.57	96.06	91.71	94.83	93.45
2613	96.85	94.58	96.07	91.73	94.85	93.46
2612	96.86	94.59	96.08	91.75	94.87	93.47
2611	96.87	94.6	96.09	91.76	94.89	93.49
2610	96.88	94.61	96.11	91.78	94.91	93.51
2609	96.88	94.62	96.12	91.79	94.93	93.53
2608	96.89	94.63	96.13	91.81	94.94	93.54
2607	96.91	94.64	96.14	91.83	94.95	93.55
2606	96.92	94.66	96.16	91.85	94.97	93.56
2605	96.94	94.67	96.17	91.87	94.99	93.57
2604	96.95	94.68	96.18	91.88	95	93.58
2603	96.96	94.69	96.19	91.9	95.02	93.6
2602	96.97	94.7	96.2	91.92	95.04	93.61
2601	96.98	94.71	96.2	91.94	95.05	93.61
2600	96.98	94.72	96.21	91.96	95.07	93.62
2599	96.99	94.74	96.22	91.97	95.09	93.64
2598	97	94.75	96.24	91.99	95.11	93.66
2597	97	94.77	96.25	92.01	95.13	93.68
2596	97.01	94.78	96.26	92.03	95.15	93.69
2595	97.02	94.79	96.27	92.05	95.17	93.7
2594	97.03	94.8	96.28	92.06	95.18	93.71
2593	97.03	94.8	96.28	92.07	95.2	93.72
2592	97.04	94.81	96.29	92.08	95.21	93.72
2591	97.05	94.81	96.3	92.1	95.22	93.73
2590	97.06	94.82	96.31	92.11	95.23	93.75
2589	97.07	94.83	96.32	92.13	95.24	93.76
2588	97.07	94.84	96.33	92.14	95.25	93.77
2587	97.08	94.85	96.34	92.15	95.27	93.78
2586	97.09	94.86	96.36	92.17	95.28	93.79
2585	97.1	94.87	96.36	92.18	95.3	93.8
2584	97.11	94.87	96.37	92.19	95.31	93.82
2583	97.12	94.88	96.38	92.2	95.32	93.83
2582	97.12	94.89	96.39	92.22	95.33	93.84
2581	97.13	94.9	96.4	92.24	95.34	93.85
2580	97.14	94.91	96.41	92.25	95.36	93.86
2579	97.15	94.92	96.42	92.26	95.37	93.87
2578	97.16	94.93	96.43	92.27	95.38	93.88
2577	97.16	94.93	96.43	92.28	95.4	93.89
2576	97.17	94.93	96.43	92.29	95.41	93.9
2575	97.17	94.94	96.44	92.3	95.42	93.92
2574	97.18	94.95	96.45	92.32	95.43	93.93
2573	97.18	94.96	96.46	92.33	95.44	93.94
2572	97.19	94.97	96.47	92.35	95.45	93.94
2571	97.2	94.98	96.47	92.36	95.46	93.95
2570	97.21	94.99	96.48	92.37	95.47	93.96
2569	97.21	94.99	96.48	92.39	95.48	93.96
2568	97.22	95	96.49	92.4	95.49	93.97
2567	97.22	95	96.5	92.41	95.5	93.98
2566	97.23	95.01	96.51	92.42	95.51	93.99
2565	97.24	95.02	96.51	92.43	95.51	94.01
2564	97.24	95.03	96.52	92.45	95.53	94.02
2563	97.25	95.04	96.52	92.47	95.54	94.04
2562	97.26	95.05	96.53	92.49	95.56	94.05
2561	97.28	95.06	96.55	92.5	95.58	94.06
2560	97.29	95.06	96.56	92.51	95.59	94.07
2559	97.3	95.07	96.57	92.53	95.61	94.09
2558	97.31	95.08	96.58	92.54	95.63	94.1
2557	97.31	95.09	96.59	92.56	95.64	94.11
2556	97.31	95.1	96.6	92.58	95.65	94.12
2555	97.31	95.11	96.61	92.59	95.66	94.12
2554	97.32	95.12	96.62	92.61	95.68	94.14
2553	97.32	95.13	96.63	92.63	95.69	94.16
2552	97.33	95.14	96.65	92.65	95.69	94.18
2551	97.35	95.16	96.66	92.66	95.7	94.2
2550	97.36	95.17	96.67	92.68	95.71	94.21
2549	97.37	95.18	96.68	92.69	95.73	94.22
2548	97.38	95.2	96.69	92.7	95.74	94.23
2547	97.38	95.21	96.71	92.72	95.75	94.24
2546	97.39	95.22	96.72	92.75	95.77	94.26
2545	97.4	95.23	96.73	92.77	95.78	94.27
2544	97.4	95.24	96.74	92.79	95.79	94.28
2543	97.4	95.25	96.75	92.81	95.8	94.29
2542	97.41	95.26	96.75	92.83	95.82	94.31
2541	97.41	95.27	96.77	92.85	95.84	94.32
2540	97.42	95.27	96.78	92.86	95.86	94.33
2539	97.43	95.29	96.79	92.88	95.88	94.34
2538	97.44	95.3	96.81	92.9	95.89	94.35
2537	97.46	95.31	96.81	92.91	95.9	94.36
2536	97.47	95.33	96.82	92.92	95.9	94.37
2535	97.48	95.34	96.83	92.94	95.91	94.38
2534	97.48	95.35	96.84	92.96	95.92	94.4
2533	97.49	95.36	96.86	92.98	95.94	94.42
2532	97.49	95.37	96.87	93	95.95	94.44
2531	97.5	95.38	96.88	93.01	95.96	94.45
2530	97.51	95.39	96.88	93.03	95.97	94.47
2529	97.51	95.4	96.89	93.05	95.99	94.48
2528	97.52	95.41	96.91	93.07	96.01	94.49
2527	97.52	95.43	96.93	93.09	96.03	94.51
2526	97.53	95.45	96.95	93.11	96.05	94.52
2525	97.54	95.47	96.97	93.13	96.07	94.54
2524	97.55	95.48	96.98	93.15	96.08	94.56
2523	97.55	95.49	96.99	93.18	96.09	94.58
2522	97.56	95.5	97.01	93.2	96.11	94.6
2521	97.57	95.51	97.02	93.22	96.12	94.61
2520	97.58	95.51	97.04	93.24	96.13	94.62
2519	97.59	95.52	97.05	93.25	96.15	94.63
2518	97.61	95.53	97.07	93.27	96.16	94.64
2517	97.63	95.54	97.08	93.28	96.17	94.65
2516	97.64	95.55	97.09	93.3	96.18	94.66
2515	97.65	95.55	97.11	93.32	96.2	94.68
2514	97.66	95.57	97.12	93.34	96.22	94.71
2513	97.66	95.58	97.13	93.36	96.24	94.72
2512	97.67	95.6	97.14	93.38	96.25	94.74
2511	97.67	95.62	97.14	93.39	96.27	94.75
2510	97.68	95.63	97.15	93.41	96.28	94.77
2509	97.68	95.64	97.15	93.42	96.29	94.78
2508	97.69	95.65	97.16	93.43	96.31	94.8
2507	97.7	95.66	97.18	93.46	96.32	94.83
2506	97.7	95.67	97.21	93.48	96.35	94.85
2505	97.7	95.69	97.23	93.51	96.37	94.87
2504	97.71	95.7	97.25	93.53	96.39	94.89
2503	97.73	95.72	97.27	93.56	96.41	94.91
2502	97.74	95.73	97.28	93.58	96.42	94.92
2501	97.75	95.74	97.3	93.6	96.44	94.94
2500	97.76	95.75	97.3	93.62	96.44	94.95
2499	97.77	95.76	97.31	93.63	96.45	94.96
2498	97.78	95.77	97.32	93.65	96.46	94.97
2497	97.79	95.77	97.32	93.66	96.47	94.98
2496	97.79	95.78	97.32	93.67	96.48	94.99
2495	97.79	95.79	97.33	93.68	96.5	95
2494	97.8	95.81	97.34	93.71	96.52	95.02
2493	97.8	95.83	97.36	93.73	96.55	95.03
2492	97.81	95.84	97.37	93.75	96.57	95.05
2491	97.82	95.85	97.39	93.78	96.58	95.07
2490	97.83	95.86	97.4	93.8	96.59	95.08
2489	97.84	95.86	97.41	93.81	96.6	95.1
2488	97.84	95.86	97.42	93.82	96.61	95.11
2487	97.85	95.87	97.44	93.84	96.62	95.13
2486	97.87	95.89	97.45	93.86	96.64	95.16
2485	97.88	95.9	97.47	93.88	96.65	95.17
2484	97.9	95.92	97.47	93.9	96.66	95.19
2483	97.91	95.93	97.48	93.92	96.68	95.2
2482	97.91	95.96	97.49	93.94	96.7	95.22
2481	97.93	95.98	97.5	93.96	96.72	95.23
2480	97.93	96	97.52	93.98	96.74	95.25
2479	97.94	96.01	97.53	94	96.75	95.26
2478	97.94	96.01	97.54	94.02	96.76	95.27
2477	97.94	96.01	97.56	94.03	96.77	95.28
2476	97.94	96.01	97.57	94.05	96.78	95.3
2475	97.94	96.02	97.58	94.06	96.79	95.32
2474	97.95	96.03	97.59	94.08	96.8	95.34
2473	97.96	96.04	97.6	94.1	96.81	95.35
2472	97.97	96.05	97.61	94.12	96.81	95.37
2471	97.98	96.05	97.61	94.13	96.82	95.38
2470	98	96.06	97.62	94.15	96.84	95.4
2469	98.01	96.08	97.63	94.17	96.85	95.41
2468	98.02	96.09	97.64	94.18	96.87	95.43
2467	98.03	96.1	97.65	94.19	96.88	95.44
2466	98.03	96.11	97.66	94.21	96.89	95.46
2465	98.04	96.12	97.67	94.23	96.91	95.47
2464	98.05	96.13	97.68	94.24	96.93	95.48
2463	98.06	96.13	97.69	94.26	96.93	95.48
2462	98.07	96.13	97.69	94.27	96.94	95.49
2461	98.07	96.14	97.69	94.27	96.94	95.49
2460	98.07	96.14	97.69	94.27	96.94	95.49
2459	98.07	96.14	97.69	94.28	96.95	95.5
2458	98.07	96.14	97.7	94.29	96.96	95.51
2457	98.06	96.14	97.71	94.3	96.97	95.52
2456	98.07	96.15	97.71	94.31	96.98	95.53
2455	98.07	96.15	97.72	94.33	96.99	95.54
2454	98.08	96.16	97.72	94.34	97	95.55
2453	98.09	96.18	97.73	94.36	97.02	95.56
2452	98.09	96.19	97.75	94.38	97.04	95.57
2451	98.1	96.21	97.76	94.4	97.05	95.59
2450	98.11	96.22	97.78	94.42	97.07	95.61
2449	98.13	96.24	97.79	94.45	97.08	95.64
2448	98.14	96.25	97.8	94.47	97.1	95.66
2447	98.15	96.26	97.81	94.49	97.12	95.68
2446	98.15	96.28	97.82	94.52	97.14	95.69
2445	98.16	96.29	97.83	94.53	97.16	95.7
2444	98.17	96.29	97.84	94.55	97.17	95.71
2443	98.18	96.3	97.86	94.56	97.18	95.72
2442	98.2	96.31	97.87	94.58	97.19	95.73
2441	98.21	96.32	97.88	94.6	97.21	95.75
2440	98.21	96.33	97.89	94.61	97.22	95.76
2439	98.22	96.35	97.9	94.63	97.24	95.77
2438	98.22	96.36	97.91	94.65	97.26	95.79
2437	98.23	96.37	97.92	94.67	97.28	95.81
2436	98.24	96.38	97.93	94.69	97.29	95.82
2435	98.25	96.38	97.94	94.7	97.3	95.84
2434	98.27	96.39	97.95	94.73	97.31	95.85
2433	98.27	96.4	97.96	94.74	97.33	95.87
2432	98.28	96.41	97.96	94.76	97.34	95.87
2431	98.28	96.42	97.97	94.77	97.36	95.89
2430	98.29	96.44	97.98	94.79	97.37	95.9
2429	98.3	96.45	97.99	94.8	97.38	95.92
2428	98.31	96.46	98	94.81	97.39	95.93
2427	98.31	96.46	98.01	94.83	97.4	95.93
2426	98.31	96.47	98.01	94.85	97.41	95.94
2425	98.31	96.47	98.02	94.87	97.42	95.95
2424	98.32	96.48	98.03	94.89	97.43	95.96
2423	98.33	96.49	98.04	94.9	97.44	95.98
2422	98.34	96.5	98.05	94.93	97.46	96
2421	98.35	96.51	98.06	94.94	97.48	96.02
2420	98.36	96.52	98.08	94.96	97.48	96.03
2419	98.37	96.53	98.09	94.97	97.49	96.04
2418	98.38	96.54	98.1	94.98	97.49	96.05
2417	98.38	96.55	98.11	94.98	97.5	96.06
2416	98.38	96.56	98.12	94.98	97.52	96.07
2415	98.38	96.57	98.12	94.99	97.53	96.08
2414	98.38	96.57	98.12	95.01	97.54	96.09
2413	98.38	96.57	98.12	95.02	97.54	96.1
2412	98.39	96.58	98.12	95.04	97.54	96.11
2411	98.4	96.58	98.13	95.06	97.54	96.13
2410	98.41	96.6	98.15	95.08	97.56	96.15
2409	98.42	96.62	98.17	95.11	97.58	96.17
2408	98.43	96.64	98.19	95.14	97.6	96.19
2407	98.45	96.66	98.2	95.17	97.62	96.21
2406	98.46	96.67	98.2	95.19	97.64	96.22
2405	98.47	96.68	98.2	95.2	97.66	96.23
2404	98.48	96.69	98.21	95.21	97.67	96.24
2403	98.49	96.69	98.21	95.22	97.67	96.25
2402	98.49	96.7	98.21	95.23	97.68	96.25
2401	98.49	96.7	98.22	95.23	97.68	96.26
2400	98.49	96.7	98.22	95.24	97.68	96.27
2399	98.5	96.7	98.23	95.25	97.69	96.27
2398	98.51	96.71	98.24	95.26	97.7	96.28
2397	98.51	96.72	98.25	95.27	97.71	96.29
2396	98.52	96.73	98.25	95.28	97.72	96.3
2395	98.52	96.74	98.26	95.3	97.73	96.31
2394	98.53	96.75	98.27	95.31	97.73	96.33
2393	98.54	96.75	98.28	95.33	97.74	96.34
2392	98.54	96.76	98.29	95.34	97.75	96.35
2391	98.54	96.77	98.3	95.36	97.76	96.36
2390	98.54	96.77	98.3	95.37	97.77	96.37
2389	98.55	96.77	98.31	95.38	97.77	96.38
2388	98.55	96.78	98.31	95.39	97.77	96.38
2387	98.57	96.78	98.31	95.4	97.78	96.38
2386	98.59	96.79	98.32	95.42	97.8	96.39
2385	98.6	96.81	98.33	95.44	97.82	96.41
2384	98.61	96.82	98.34	95.46	97.83	96.42
2383	98.62	96.83	98.35	95.48	97.85	96.43
2382	98.63	96.84	98.35	95.5	97.86	96.44
2381	98.64	96.86	98.36	95.51	97.87	96.45
2380	98.65	96.86	98.36	95.52	97.87	96.46
2379	98.66	96.87	98.36	95.53	97.86	96.46
2378	98.66	96.88	98.37	95.54	97.87	96.47
2377	98.66	96.89	98.37	95.54	97.87	96.47
2376	98.65	96.9	98.38	95.55	97.88	96.47
2375	98.65	96.91	98.38	95.56	97.88	96.47
2374	98.65	96.91	98.39	95.57	97.89	96.48
2373	98.66	96.9	98.39	95.57	97.89	96.48
2372	98.66	96.9	98.39	95.58	97.89	96.48
2371	98.67	96.9	98.4	95.6	97.9	96.49
2370	98.68	96.9	98.4	95.61	97.91	96.5
2369	98.68	96.9	98.41	95.63	97.91	96.51
2368	98.68	96.9	98.41	95.64	97.92	96.52
2367	98.68	96.9	98.41	95.65	97.92	96.52
2366	98.68	96.9	98.42	95.66	97.93	96.53
2365	98.68	96.91	98.42	95.66	97.93	96.53
2364	98.68	96.91	98.42	95.66	97.93	96.52
2363	98.68	96.91	98.42	95.67	97.93	96.53
2362	98.69	96.91	98.42	95.64	97.93	96.5
2361	98.68	96.91	98.43	95.85	97.93	96.72
2360	98.67	96.91	98.43	95.88	97.93	96.76
2359	98.66	96.91	98.43	95.85	97.93	96.73
2358	98.66	96.91	98.43	95.85	97.93	96.73
2357	98.66	96.9	98.43	95.83	97.93	96.72
2356	98.66	96.9	98.43	95.82	97.93	96.71
2355	98.67	96.91	98.44	95.8	97.94	96.7
2354	98.68	96.92	98.45	95.79	97.95	96.69
2353	98.69	96.92	98.46	95.77	97.96	96.68
2352	98.7	96.91	98.46	95.76	97.96	96.67
2351	98.7	96.9	98.46	95.75	97.95	96.68
2350	98.7	96.9	98.44	95.75	97.94	96.69
2349	98.68	96.91	98.43	95.77	97.92	96.71
2348	98.65	96.93	98.42	95.8	97.92	96.73
2347	98.62	96.94	98.42	95.83	97.92	96.76
2346	98.61	96.95	98.42	95.86	97.92	96.77
2345	98.63	96.94	98.43	95.87	97.92	96.78
2344	98.64	96.93	98.43	95.88	97.91	96.77
2343	98.64	96.92	98.44	95.88	97.91	96.78
2342	98.63	96.91	98.44	95.91	97.9	96.78
2341	98.62	96.91	98.44	95.75	97.9	96.81
2340	98.61	96.91	98.43	95.69	97.9	96.63
2339	98.61	96.91	98.43	95.69	97.9	96.58
2338	98.62	96.91	98.42	95.67	97.9	96.6
2337	98.62	96.91	98.42	95.67	97.89	96.59
2336	98.62	96.91	98.41	95.66	97.89	96.59
2335	98.62	96.92	98.41	95.65	97.89	96.58
2334	98.62	96.93	98.42	95.66	97.91	96.58
2333	98.62	96.95	98.43	95.69	97.93	96.59
2332	98.62	96.96	98.44	95.72	97.95	96.61
2331	98.64	96.97	98.45	95.73	97.96	96.64
2330	98.64	96.97	98.46	95.73	97.95	96.65
2329	98.62	96.95	98.44	95.7	97.92	96.63
2328	98.56	96.9	98.39	95.62	97.85	96.59
2327	98.47	96.84	98.32	95.52	97.75	96.52
2326	98.38	96.77	98.26	95.41	97.66	96.45
2325	98.32	96.73	98.22	95.36	97.6	96.41
2324	98.31	96.73	98.21	95.36	97.6	96.42
2323	98.35	96.76	98.24	95.42	97.64	96.46
2322	98.41	96.8	98.29	95.49	97.7	96.52
2321	98.46	96.85	98.33	95.55	97.75	96.56
2320	98.49	96.87	98.35	95.59	97.79	96.58
2319	98.5	96.89	98.37	95.62	97.82	96.59
2318	98.51	96.9	98.39	95.65	97.84	96.61
2317	98.51	96.92	98.4	95.67	97.86	96.62
2316	98.52	96.93	98.42	95.7	97.87	96.64
2315	98.53	96.94	98.43	95.72	97.89	96.66
2314	98.55	96.95	98.45	95.76	97.9	96.68
2313	98.56	96.96	98.46	95.78	97.92	96.7
2312	98.59	96.97	98.47	95.81	97.92	96.72
2311	98.61	96.98	98.49	95.82	97.94	96.75
2310	98.63	96.99	98.5	95.84	97.95	96.76
2309	98.64	97	98.5	95.85	97.96	96.78
2308	98.63	97.01	98.51	95.86	97.96	96.78
2307	98.63	97.02	98.51	95.87	97.96	96.79
2306	98.63	97.03	98.5	95.88	97.97	96.8
2305	98.63	97.04	98.5	95.88	97.97	96.81
2304	98.63	97.04	98.49	95.88	97.97	96.83
2303	98.63	97.04	98.49	95.89	97.97	96.84
2302	98.63	97.04	98.49	95.9	97.97	96.86
2301	98.61	97.03	98.49	95.91	97.96	96.88
2300	98.6	97.03	98.48	95.91	97.95	96.88
2299	98.59	97.02	98.48	95.91	97.95	96.88
2298	98.58	97.01	98.47	95.91	97.94	96.88
2297	98.57	97.01	98.47	95.91	97.93	96.88
2296	98.56	97	98.47	95.9	97.92	96.87
2295	98.54	96.99	98.46	95.9	97.9	96.87
2294	98.51	96.98	98.44	95.88	97.89	96.87
2293	98.49	96.97	98.42	95.87	97.87	96.86
2292	98.47	96.95	98.41	95.85	97.85	96.85
2291	98.46	96.95	98.4	95.83	97.84	96.84
2290	98.45	96.95	98.4	95.81	97.83	96.84
2289	98.44	96.96	98.39	95.79	97.82	96.83
2288	98.42	96.96	98.39	95.77	97.81	96.83
2287	98.42	96.96	98.39	95.77	97.81	96.83
2286	98.43	96.97	98.4	95.78	97.82	96.84
2285	98.44	96.98	98.42	95.8	97.83	96.85
2284	98.45	97	98.43	95.83	97.85	96.86
2283	98.47	97.02	98.45	95.86	97.87	96.89
2282	98.49	97.05	98.47	95.89	97.89	96.93
2281	98.51	97.08	98.49	95.91	97.91	96.96
2280	98.53	97.08	98.5	95.93	97.92	96.98
2279	98.55	97.09	98.5	95.96	97.93	96.99
2278	98.55	97.09	98.51	95.98	97.94	97
2277	98.55	97.1	98.52	95.99	97.95	97.02
2276	98.55	97.1	98.52	96.01	97.96	97.03
2275	98.56	97.11	98.53	96.03	97.97	97.04
2274	98.58	97.12	98.53	96.05	97.98	97.05
2273	98.58	97.12	98.53	96.06	97.98	97.05
2272	98.59	97.13	98.53	96.07	97.98	97.05
2271	98.59	97.14	98.54	96.08	97.99	97.05
2270	98.61	97.15	98.56	96.09	98.01	97.07
2269	98.63	97.16	98.59	96.1	98.03	97.09
2268	98.66	97.16	98.61	96.12	98.04	97.1
2267	98.67	97.17	98.63	96.14	98.06	97.11
2266	98.68	97.19	98.65	96.17	98.07	97.12
2265	98.68	97.2	98.65	96.19	98.09	97.13
2264	98.67	97.21	98.65	96.19	98.09	97.14
2263	98.67	97.2	98.65	96.19	98.09	97.14
2262	98.67	97.19	98.64	96.18	98.07	97.15
2261	98.67	97.18	98.63	96.16	98.05	97.14
2260	98.66	97.17	98.61	96.15	98.03	97.13
2259	98.66	97.18	98.61	96.14	98.02	97.13
2258	98.66	97.19	98.62	96.16	98.03	97.15
2257	98.67	97.21	98.64	96.19	98.05	97.18
2256	98.69	97.23	98.67	96.22	98.08	97.2
2255	98.7	97.25	98.7	96.26	98.11	97.23
2254	98.71	97.27	98.71	96.28	98.13	97.26
2253	98.72	97.29	98.71	96.29	98.14	97.27
2252	98.72	97.29	98.7	96.29	98.15	97.27
2251	98.72	97.29	98.7	96.29	98.15	97.27
2250	98.72	97.29	98.7	96.3	98.16	97.28
2249	98.71	97.29	98.71	96.31	98.16	97.28
2248	98.7	97.29	98.72	96.31	98.16	97.27
2247	98.7	97.28	98.72	96.32	98.16	97.28
2246	98.7	97.29	98.73	96.33	98.16	97.29
2245	98.7	97.29	98.72	96.33	98.17	97.3
2244	98.7	97.29	98.72	96.33	98.16	97.31
2243	98.7	97.29	98.71	96.33	98.16	97.31
2242	98.7	97.3	98.72	96.33	98.16	97.31
2241	98.7	97.3	98.72	96.33	98.15	97.3
2240	98.71	97.3	98.72	96.32	98.13	97.29
2239	98.72	97.31	98.72	96.32	98.13	97.28
2238	98.74	97.33	98.73	96.33	98.13	97.29
2237	98.75	97.33	98.75	96.34	98.14	97.31
2236	98.75	97.33	98.76	96.35	98.13	97.32
2235	98.73	97.33	98.77	96.35	98.13	97.34
2234	98.72	97.34	98.77	96.36	98.14	97.36
2233	98.71	97.34	98.77	96.36	98.14	97.36
2232	98.72	97.34	98.77	96.37	98.15	97.36
2231	98.74	97.35	98.78	96.4	98.16	97.37
2230	98.76	97.37	98.8	96.43	98.19	97.38
2229	98.77	97.38	98.82	96.45	98.2	97.39
2228	98.77	97.38	98.81	96.45	98.2	97.39
2227	98.76	97.39	98.8	96.45	98.2	97.4
2226	98.75	97.39	98.8	96.46	98.19	97.41
2225	98.73	97.39	98.81	96.46	98.18	97.43
2224	98.72	97.38	98.82	96.46	98.18	97.43
2223	98.72	97.38	98.84	96.47	98.18	97.44
2222	98.74	97.4	98.86	96.49	98.19	97.45
2221	98.76	97.4	98.87	96.5	98.2	97.45
2220	98.77	97.4	98.86	96.5	98.2	97.44
2219	98.79	97.4	98.84	96.49	98.2	97.42
2218	98.8	97.41	98.83	96.5	98.21	97.42
2217	98.8	97.41	98.83	96.5	98.2	97.42
2216	98.8	97.4	98.83	96.49	98.2	97.43
2215	98.79	97.39	98.84	96.49	98.2	97.45
2214	98.8	97.38	98.84	96.5	98.21	97.48
2213	98.8	97.39	98.84	96.52	98.22	97.49
2212	98.8	97.4	98.84	96.53	98.23	97.49
2211	98.78	97.41	98.84	96.55	98.24	97.5
2210	98.76	97.42	98.85	96.57	98.26	97.51
2209	98.74	97.43	98.86	96.56	98.28	97.52
2208	98.74	97.43	98.86	96.54	98.29	97.51
2207	98.75	97.43	98.86	96.52	98.28	97.5
2206	98.79	97.44	98.86	96.51	98.28	97.5
2205	98.81	97.44	98.85	96.51	98.26	97.49
2204	98.81	97.43	98.84	96.52	98.25	97.48
2203	98.79	97.44	98.84	96.54	98.25	97.48
2202	98.76	97.45	98.86	96.55	98.27	97.49
2201	98.74	97.46	98.88	96.55	98.27	97.51
2200	98.73	97.47	98.89	96.55	98.27	97.52
2199	98.74	97.48	98.89	96.55	98.25	97.52
2198	98.76	97.48	98.88	96.56	98.23	97.52
2197	98.76	97.46	98.86	96.57	98.21	97.51
2196	98.75	97.44	98.83	96.57	98.2	97.5
2195	98.74	97.42	98.83	96.57	98.2	97.5
2194	98.74	97.43	98.85	96.57	98.21	97.52
2193	98.75	97.43	98.87	96.56	98.21	97.53
2192	98.76	97.43	98.88	96.54	98.2	97.53
2191	98.76	97.43	98.87	96.52	98.2	97.53
2190	98.75	97.43	98.85	96.52	98.21	97.53
2189	98.75	97.43	98.83	96.51	98.21	97.52
2188	98.75	97.42	98.84	96.5	98.2	97.5
2187	98.76	97.42	98.85	96.51	98.21	97.5
2186	98.77	97.42	98.88	96.55	98.22	97.52
2185	98.8	97.42	98.89	96.59	98.22	97.54
2184	98.85	97.46	98.9	96.64	98.25	97.57
2183	98.92	97.52	98.95	96.71	98.3	97.62
2182	98.98	97.58	98.99	96.77	98.36	97.66
2181	98.99	97.59	99.01	96.77	98.39	97.65
2180	98.96	97.56	98.99	96.73	98.36	97.62
2179	98.93	97.52	98.97	96.69	98.32	97.6
2178	98.95	97.51	98.97	96.71	98.32	97.62
2177	98.98	97.53	98.98	96.77	98.34	97.65
2176	99.02	97.55	98.99	96.81	98.37	97.67
2175	99.04	97.56	98.99	96.81	98.39	97.68
2174	99.02	97.55	98.97	96.77	98.39	97.69
2173	98.97	97.51	98.93	96.71	98.36	97.67
2172	98.9	97.48	98.89	96.65	98.32	97.64
2171	98.82	97.45	98.86	96.6	98.28	97.61
2170	98.74	97.43	98.85	96.56	98.23	97.58
2169	98.67	97.39	98.84	96.51	98.18	97.54
2168	98.62	97.36	98.83	96.45	98.14	97.5
2167	98.62	97.35	98.83	96.42	98.15	97.49
2166	98.67	97.37	98.84	96.43	98.18	97.52
2165	98.71	97.38	98.83	96.43	98.17	97.51
2164	98.72	97.37	98.79	96.41	98.13	97.47
2163	98.71	97.36	98.77	96.4	98.08	97.45
2162	98.74	97.41	98.82	96.5	98.14	97.53
2161	98.87	97.56	98.97	96.76	98.35	97.73
2160	99.12	97.79	99.23	97.16	98.71	98.01
2159	99.42	98.05	99.52	97.59	99.12	98.3
2158	99.65	98.24	99.72	97.88	99.4	98.5
2157	99.74	98.3	99.78	97.96	99.47	98.55
2156	99.73	98.26	99.73	97.88	99.38	98.48
2155	99.69	98.19	99.65	97.76	99.26	98.39
2154	99.64	98.13	99.58	97.65	99.15	98.3
2153	99.56	98.05	99.5	97.53	99.06	98.21
2152	99.46	97.97	99.43	97.42	98.98	98.12
2151	99.39	97.9	99.39	97.35	98.93	98.07
2150	99.34	97.87	99.37	97.31	98.92	98.06
2149	99.33	97.87	99.37	97.3	98.91	98.05
2148	99.33	97.89	99.38	97.29	98.9	98.05
2147	99.36	97.93	99.39	97.31	98.91	98.05
2146	99.38	97.95	99.39	97.33	98.9	98.05
2145	99.39	97.94	99.36	97.34	98.87	98.03
2144	99.37	97.91	99.33	97.32	98.82	98
2143	99.33	97.87	99.31	97.3	98.77	97.99
2142	99.29	97.85	99.3	97.29	98.74	97.98
2141	99.26	97.85	99.3	97.27	98.73	97.98
2140	99.24	97.85	99.29	97.24	98.71	97.97
2139	99.23	97.87	99.29	97.22	98.72	97.96
2138	99.23	97.89	99.31	97.23	98.73	97.98
2137	99.24	97.91	99.34	97.25	98.76	98
2136	99.27	97.94	99.38	97.29	98.79	98.03
2135	99.33	97.97	99.42	97.34	98.84	98.07
2134	99.37	98.01	99.44	97.38	98.88	98.11
2133	99.37	98.02	99.43	97.37	98.87	98.1
2132	99.33	98	99.38	97.32	98.82	98.06
2131	99.27	97.95	99.33	97.26	98.75	98.01
2130	99.21	97.89	99.28	97.2	98.69	97.97
2129	99.16	97.83	99.24	97.14	98.64	97.93
2128	99.11	97.79	99.21	97.07	98.6	97.88
2127	99.08	97.76	99.18	97.03	98.57	97.85
2126	99.06	97.74	99.16	97	98.55	97.84
2125	99.04	97.72	99.13	96.97	98.52	97.82
2124	99.01	97.7	99.09	96.93	98.47	97.81
2123	98.99	97.68	99.06	96.9	98.42	97.79
2122	98.96	97.67	99.04	96.88	98.38	97.77
2121	98.95	97.64	99.02	96.85	98.34	97.74
2120	98.93	97.61	98.99	96.82	98.31	97.7
2119	98.92	97.58	98.97	96.8	98.29	97.68
2118	98.91	97.57	98.96	96.78	98.28	97.68
2117	98.88	97.56	98.96	96.75	98.26	97.67
2116	98.85	97.55	98.95	96.72	98.25	97.66
2115	98.81	97.54	98.95	96.71	98.24	97.66
2114	98.8	97.52	98.95	96.7	98.23	97.66
2113	98.8	97.51	98.95	96.7	98.23	97.66
2112	98.8	97.51	98.94	96.7	98.22	97.65
2111	98.8	97.51	98.95	96.71	98.22	97.65
2110	98.81	97.52	98.95	96.72	98.23	97.65
2109	98.81	97.52	98.96	96.72	98.23	97.65
2108	98.81	97.52	98.96	96.72	98.24	97.65
2107	98.82	97.53	98.98	96.73	98.24	97.67
2106	98.82	97.54	99	96.76	98.26	97.7
2105	98.83	97.54	99	96.77	98.27	97.71
2104	98.83	97.54	99	96.76	98.26	97.69
2103	98.84	97.54	98.99	96.75	98.27	97.68
2102	98.84	97.55	98.98	96.74	98.28	97.68
2101	98.84	97.55	98.97	96.73	98.28	97.68
2100	98.85	97.55	98.96	96.72	98.28	97.67
2099	98.87	97.56	98.95	96.72	98.28	97.67
2098	98.9	97.57	98.96	96.75	98.3	97.7
2097	98.93	97.6	98.98	96.8	98.34	97.72
2096	98.96	97.62	99.02	96.85	98.38	97.74
2095	98.99	97.64	99.05	96.89	98.41	97.76
2094	98.99	97.64	99.07	96.91	98.43	97.78
2093	98.97	97.64	99.06	96.9	98.42	97.78
2092	98.94	97.62	99.04	96.87	98.39	97.77
2091	98.93	97.61	99.02	96.84	98.36	97.75
2090	98.93	97.61	99.02	96.83	98.35	97.75
2089	98.92	97.6	99.02	96.82	98.34	97.74
2088	98.91	97.59	99.01	96.8	98.32	97.73
2087	98.89	97.58	99	96.79	98.31	97.72
2086	98.87	97.57	98.99	96.78	98.3	97.71
2085	98.85	97.56	98.97	96.76	98.29	97.7
2084	98.83	97.55	98.96	96.75	98.29	97.68
2083	98.83	97.55	98.96	96.76	98.31	97.67
2082	98.85	97.56	98.96	96.78	98.33	97.67
2081	98.87	97.56	98.95	96.77	98.34	97.66
2080	98.88	97.56	98.94	96.75	98.33	97.65
2079	98.89	97.55	98.95	96.75	98.33	97.66
2078	98.9	97.56	98.95	96.77	98.35	97.69
2077	98.91	97.57	98.96	96.8	98.37	97.71
2076	98.93	97.57	98.97	96.82	98.38	97.72
2075	98.95	97.58	98.99	96.83	98.38	97.73
2074	98.98	97.6	99.02	96.84	98.4	97.75
2073	99	97.61	99.03	96.85	98.42	97.76
2072	99.01	97.63	99.04	96.85	98.44	97.76
2071	99.01	97.65	99.06	96.86	98.48	97.77
2070	99	97.68	99.07	96.89	98.51	97.79
2069	98.99	97.68	99.07	96.91	98.52	97.79
2068	98.96	97.66	99.06	96.9	98.51	97.77
2067	98.95	97.64	99.05	96.9	98.5	97.75
2066	98.95	97.63	99.05	96.91	98.52	97.76
2065	98.97	97.65	99.07	96.95	98.55	97.78
2064	98.99	97.68	99.09	96.99	98.58	97.8
2063	99.03	97.71	99.12	97.04	98.6	97.82
2062	99.06	97.73	99.14	97.06	98.61	97.83
2061	99.09	97.74	99.13	97.06	98.6	97.82
2060	99.1	97.73	99.1	97.03	98.58	97.79
2059	99.09	97.73	99.08	97.01	98.55	97.78
2058	99.06	97.74	99.08	97	98.56	97.8
2057	99.04	97.76	99.1	97.01	98.58	97.82
2056	99.03	97.79	99.14	97.04	98.61	97.85
2055	99.04	97.8	99.16	97.07	98.64	97.87
2054	99.04	97.78	99.13	97.04	98.62	97.84
2053	98.99	97.72	99.05	96.94	98.54	97.77
2052	98.92	97.64	98.95	96.81	98.43	97.68
2051	98.89	97.62	98.92	96.78	98.4	97.67
2050	98.95	97.67	98.97	96.86	98.48	97.73
2049	99.06	97.76	99.05	96.99	98.62	97.83
2048	99.17	97.84	99.11	97.09	98.75	97.91
2047	99.25	97.89	99.15	97.18	98.86	97.97
2046	99.3	97.92	99.19	97.26	98.94	98.01
2045	99.31	97.93	99.23	97.31	98.96	98
2044	99.28	97.92	99.24	97.31	98.93	97.97
2043	99.25	97.91	99.26	97.3	98.88	97.95
2042	99.24	97.92	99.28	97.31	98.86	97.96
2041	99.24	97.92	99.28	97.32	98.87	97.97
2040	99.24	97.92	99.28	97.31	98.89	97.97
2039	99.28	97.93	99.3	97.34	98.94	98
2038	99.33	97.97	99.34	97.39	99.01	98.05
2037	99.39	98.02	99.39	97.45	99.07	98.1
2036	99.43	98.05	99.43	97.51	99.12	98.11
2035	99.47	98.1	99.46	97.58	99.18	98.13
2034	99.51	98.16	99.49	97.67	99.25	98.16
2033	99.53	98.19	99.51	97.73	99.31	98.18
2032	99.53	98.19	99.53	97.76	99.35	98.19
2031	99.53	98.17	99.55	97.78	99.38	98.21
2030	99.55	98.16	99.58	97.82	99.4	98.24
2029	99.56	98.14	99.58	97.82	99.38	98.23
2028	99.55	98.13	99.56	97.78	99.33	98.2
2027	99.54	98.14	99.56	97.76	99.31	98.2
2026	99.54	98.16	99.57	97.77	99.34	98.22
2025	99.56	98.16	99.57	97.77	99.38	98.21
2024	99.59	98.15	99.56	97.76	99.41	98.19
2023	99.64	98.16	99.56	97.77	99.45	98.2
2022	99.67	98.19	99.57	97.8	99.5	98.24
2021	99.64	98.22	99.57	97.8	99.52	98.26
2020	99.57	98.21	99.56	97.77	99.5	98.25
2019	99.52	98.19	99.55	97.75	99.49	98.25
2018	99.53	98.18	99.56	97.75	99.49	98.27
2017	99.57	98.16	99.56	97.73	99.48	98.28
2016	99.6	98.13	99.54	97.7	99.48	98.26
2015	99.64	98.13	99.53	97.7	99.5	98.24
2014	99.65	98.15	99.53	97.73	99.52	98.22
2013	99.64	98.14	99.52	97.73	99.5	98.18
2012	99.6	98.09	99.5	97.71	99.44	98.14
2011	99.56	98.06	99.5	97.7	99.39	98.14
2010	99.55	98.07	99.52	97.74	99.4	98.19
2009	99.58	98.1	99.54	97.79	99.44	98.25
2008	99.64	98.13	99.54	97.83	99.49	98.29
2007	99.72	98.17	99.55	97.86	99.52	98.32
2006	99.79	98.2	99.56	97.87	99.53	98.34
2005	99.8	98.2	99.54	97.84	99.5	98.32
[truncated: 1,405 more rows]
